# Supplementary material for: Prognostic model for the exemption of adjuvant chemotherapy in stage IIIC endometrial cancer patients
Source: Front Endocrinol (Lausanne). 2022 Oct 26;13:989063. doi: 10.3389/fendo.2022.989063 (PMC9643711; doi:10.3389/fendo.2022.989063)
Supplement: Supplementary file 2 [file Table_2.xlsx]

## Sheet: Sheet1
Table.S2 Demographic and clinico-pathological characteristics in patients from cohort ART+ACT.
age	age	race	marital	grade	histology	Tstage	Nstage	Ostage	tumor size	size	LNE	LNP	radiation	chemo	time	status
67	1	2	0	2	1	3	0	0	75	3	24	1	1	1	24	0
63	0	2	2	2	0	4	1	1	36	1	29	1	1	1	66	0
88	1	0	1	1	0	2	1	1	85	3	16	3	1	1	38	1
70	1	0	0	3	1	1	1	1	40	2	21	4	1	1	45	0
45	0	2	1	1	0	2	1	1	130	3	23	5	1	1	20	1
56	0	1	1	3	1	2	0	0	35	1	18	3	1	1	14	1
75	1	0	2	2	0	3	0	0	21	1	27	1	1	1	48	1
65	1	0	0	1	0	1	0	0	44	2	29	1	1	1	67	0
71	1	0	0	2	0	1	0	0	35	1	49	3	1	1	80	0
61	0	0	2	1	0	2	0	0	20	1	14	1	1	1	67	0
76	1	0	0	2	0	2	1	1	15	0	15	4	1	1	80	0
54	0	0	2	2	0	2	1	1	60	3	19	1	1	1	68	0
76	1	0	0	2	0	1	0	0	40	2	29	1	1	1	82	0
52	0	1	0	2	0	3	0	0	43	2	29	3	1	1	37	1
56	0	0	0	1	0	3	0	0	45	2	8	3	1	1	81	0
62	0	2	0	1	0	1	1	1	55	2	21	2	1	1	80	0
59	0	2	0	2	0	0	0	0	70	3	26	1	1	1	79	0
60	0	0	2	0	0	0	0	0	45	2	12	1	1	1	71	0
46	0	2	0	1	0	2	0	0	43	2	36	1	1	1	60	0
52	0	2	1	0	0	0	0	0	47	2	21	1	1	1	74	0
65	1	0	1	0	0	1	0	0	33	1	25	3	1	1	70	0
61	0	2	0	1	0	1	1	1	65	3	43	5	1	1	73	0
81	1	0	0	0	0	0	1	1	26	1	26	4	1	1	46	1
53	0	2	0	1	0	0	0	0	30	1	28	1	1	1	69	0
62	0	0	0	2	0	0	1	1	12	0	13	2	1	1	59	1
75	1	2	0	1	0	1	1	1	40	2	34	4	1	1	67	0
71	1	1	1	3	0	1	0	0	25	1	11	2	1	1	36	1
62	0	2	2	2	0	2	0	0	40	2	39	1	1	1	64	0
50	0	2	0	2	0	0	0	0	35	1	28	1	1	1	65	0
53	0	0	0	2	0	0	0	0	50	2	16	2	1	1	69	0
69	1	2	2	0	0	1	0	0	25	1	28	1	1	1	60	0
61	0	0	0	3	1	3	0	0	32	1	21	1	1	1	61	0
58	0	1	0	1	0	0	0	0	25	1	35	2	1	1	62	0
65	1	0	2	3	1	1	0	0	5	0	17	1	1	1	29	1
73	1	0	1	2	0	4	1	1	76	3	14	1	1	1	55	0
52	0	2	0	0	0	3	0	0	40	2	17	2	1	1	59	0
47	0	1	2	1	0	2	0	0	35	1	41	3	1	1	36	1
63	0	0	0	2	1	3	1	1	55	2	20	4	1	1	56	0
72	1	0	1	2	0	1	0	0	60	3	38	1	1	1	42	1
64	0	0	1	3	1	4	1	1	120	3	8	3	1	1	61	0
63	0	0	2	3	1	4	1	1	140	3	13	13	1	1	34	1
74	1	0	1	2	0	3	0	0	50	2	18	14	1	1	27	1
61	0	0	1	1	0	1	1	1	60	3	38	3	1	1	61	0
65	1	2	0	1	0	3	0	0	43	2	10	2	1	1	58	0
54	0	0	0	2	0	1	1	1	33	1	14	4	1	1	34	0
59	0	0	0	1	0	1	0	0	41	2	30	3	1	1	50	0
66	1	0	0	3	1	4	0	0	30	1	6	4	1	1	27	1
59	0	0	2	3	0	0	1	1	50	2	45	20	1	1	34	1
58	0	2	0	2	1	1	0	0	34	1	10	1	1	1	51	0
57	0	0	2	0	0	2	1	1	55	2	21	6	1	1	51	0
63	0	2	0	1	0	1	0	0	50	2	27	1	1	1	47	0
66	1	0	0	2	1	1	1	1	60	3	38	8	1	1	46	0
49	0	2	0	2	1	4	0	0	95	3	14	1	1	1	46	0
50	0	0	2	1	0	1	0	0	47	2	11	1	1	1	46	0
79	1	0	1	1	0	1	1	1	58	2	26	7	1	1	45	0
58	0	0	0	3	0	3	1	1	75	3	21	5	1	1	47	0
61	0	2	2	1	0	4	1	1	60	3	1	1	1	1	47	0
63	0	0	0	0	0	1	1	1	50	2	20	4	1	1	43	0
73	1	0	1	2	1	3	1	1	60	3	23	3	1	1	48	0
43	0	2	1	1	0	0	1	1	75	3	19	5	1	1	41	0
62	0	0	0	1	0	4	0	0	14	0	21	2	1	1	19	1
66	1	0	1	1	0	1	1	1	75	3	22	4	1	1	43	0
59	0	0	0	0	0	3	1	1	70	3	48	5	1	1	34	0
78	1	0	1	2	0	1	1	1	70	3	18	2	1	1	16	1
43	0	2	2	3	0	2	1	1	71	3	35	10	1	1	22	0
64	0	2	1	2	1	1	0	0	38	1	9	2	1	1	40	0
34	0	2	0	1	0	1	0	0	78	3	17	3	1	1	36	0
74	1	0	0	2	1	3	1	1	100	3	18	17	1	1	34	0
46	0	1	2	1	0	0	1	1	35	1	7	3	1	1	32	0
65	1	0	0	3	1	1	0	0	32	1	16	2	1	1	35	0
64	0	2	2	1	0	3	0	0	46	2	14	3	1	1	32	0
63	0	0	1	2	1	3	1	1	100	3	15	8	1	1	24	1
59	0	0	2	3	1	3	0	0	100	3	17	1	1	1	29	0
72	1	0	0	2	1	1	1	1	10	0	25	5	1	1	28	0
72	1	0	2	2	1	1	1	1	18	0	38	2	1	1	28	0
63	0	0	2	2	0	0	0	0	20	1	18	1	1	1	30	0
64	0	0	0	0	1	2	1	1	40	2	45	8	1	1	32	0
42	0	0	0	0	0	2	0	0	55	2	24	2	1	1	28	0
56	0	2	0	3	1	3	1	1	65	3	24	15	1	1	8	0
42	0	0	2	2	1	3	0	0	85	3	32	1	1	1	29	0
57	0	0	2	3	1	4	0	0	69	3	7	1	1	1	26	0
41	0	1	0	1	0	4	0	0	35	1	41	2	1	1	27	0
61	0	1	2	2	1	2	1	1	40	2	21	6	1	1	33	0
57	0	0	0	2	0	0	1	1	50	2	28	20	1	1	26	0
67	1	0	0	1	0	2	1	1	50	2	10	6	1	1	32	0
54	0	1	2	2	0	3	1	1	45	2	13	5	1	1	30	0
59	0	0	1	1	0	3	0	0	50	2	15	2	1	1	23	0
71	1	0	2	2	0	1	0	0	35	1	34	2	1	1	23	0
61	0	1	2	2	1	1	0	0	75	3	28	1	1	1	20	0
58	0	0	0	1	0	2	1	1	100	3	7	5	1	1	23	0
64	0	0	2	0	0	0	0	0	25	1	40	1	1	1	17	0
81	1	0	1	3	1	1	0	0	40	2	15	1	1	1	18	0
71	1	0	0	3	1	2	0	0	50	2	30	1	1	1	18	0
35	0	0	0	1	0	1	0	0	120	3	53	5	1	1	16	0
66	1	2	0	2	1	4	0	0	200	3	2	1	1	1	14	0
51	0	2	0	1	1	1	0	0	20	1	42	1	1	1	19	0
66	1	2	0	3	1	1	1	1	12	0	13	3	1	1	14	0
61	0	2	0	2	1	3	1	1	26	1	51	6	1	1	13	0
73	1	0	0	1	0	0	0	0	65	3	26	2	1	1	14	0
49	0	2	0	2	0	2	0	0	30	1	16	1	1	1	15	0
72	1	0	0	2	0	1	0	0	25	1	34	2	1	1	18	0
84	1	0	0	1	0	0	1	1	40	2	12	1	1	1	9	1
72	1	1	0	2	1	2	0	0	75	3	2	1	1	1	31	1
74	1	0	0	2	0	1	1	1	45	2	21	1	1	1	45	0
64	0	0	0	2	1	0	1	1	44	2	30	2	1	1	37	1
69	1	0	0	3	1	0	0	0	99	3	15	1	1	1	72	0
69	1	0	0	1	1	0	1	1	50	2	15	1	1	1	13	0
45	0	0	2	1	0	3	0	0	210	3	24	3	1	1	51	0
76	1	0	1	0	0	1	1	1	80	3	12	5	1	1	77	0
50	0	0	0	2	0	4	0	0	45	2	16	3	1	1	81	0
65	1	0	1	2	1	4	1	1	32	1	48	4	1	1	24	1
47	0	0	2	2	1	1	0	0	100	3	2	1	1	1	69	0
66	1	0	1	2	0	1	1	1	55	2	7	1	1	1	67	0
85	1	0	0	1	0	4	1	1	80	3	12	5	1	1	60	0
71	1	0	0	1	0	1	1	1	40	2	15	1	1	1	57	0
71	1	0	1	3	0	4	1	1	45	2	10	3	1	1	49	0
67	1	0	0	3	0	2	1	1	45	2	28	12	1	1	52	0
56	0	0	1	1	0	0	0	0	25	1	22	1	1	1	55	0
51	0	0	0	1	0	1	1	1	90	3	19	4	1	1	49	0
61	0	0	1	3	1	1	0	0	50	2	46	1	1	1	59	0
65	1	0	0	0	0	2	0	0	35	1	17	1	1	1	49	0
60	0	0	2	3	0	4	1	1	56	2	12	1	1	1	6	0
58	0	0	0	1	0	1	0	0	40	2	1	1	1	1	6	0
45	0	0	0	2	0	0	0	0	70	3	28	1	1	1	47	0
45	0	0	2	1	0	0	1	1	50	2	41	7	1	1	56	0
52	0	1	0	2	0	2	0	0	45	2	8	2	1	1	43	0
51	0	0	2	3	0	1	0	0	40	2	11	1	1	1	33	0
67	1	0	0	0	0	1	1	1	29	1	20	1	1	1	41	0
68	1	0	0	2	0	3	0	0	45	2	25	1	1	1	42	0
70	1	0	1	2	0	2	0	0	111	3	11	1	1	1	36	0
53	0	0	0	3	0	2	1	1	100	3	12	11	1	1	26	0
65	1	0	0	0	0	3	0	0	60	3	13	1	1	1	6	0
54	0	0	2	1	0	1	0	0	130	3	27	1	1	1	26	0
72	1	0	0	0	0	1	1	1	50	2	10	1	1	1	24	0
43	0	0	0	1	0	0	1	1	70	3	6	2	1	1	30	0
67	1	0	1	2	0	1	0	0	43	2	35	5	1	1	25	0
61	0	0	1	2	1	1	0	0	55	2	13	2	1	1	30	0
71	1	0	0	1	0	1	0	0	50	2	12	1	1	1	12	0
59	0	0	0	1	0	2	1	1	90	3	28	5	1	1	12	0
74	1	0	1	1	0	0	0	0	40	2	34	2	1	1	13	0
68	1	0	0	3	0	2	0	0	85	3	29	2	1	1	16	0
56	0	0	2	1	0	1	0	0	24	1	24	1	1	1	15	0
80	1	0	1	2	1	1	0	0	65	3	20	1	1	1	22	0
58	0	0	0	1	0	0	0	0	35	1	13	1	1	1	10	0
49	0	0	0	0	0	1	0	0	80	3	23	4	1	1	13	0
60	0	0	0	3	1	4	1	1	60	3	25	5	1	1	27	0
83	1	0	0	1	0	1	0	0	18	0	20	1	1	1	25	0
73	1	0	0	3	0	1	0	0	52	2	1	1	1	1	24	1
70	1	0	0	3	0	1	1	1	49	2	46	5	1	1	33	0
52	0	0	1	3	0	1	1	1	24	1	13	5	1	1	24	0
70	1	0	0	2	0	4	1	1	38	1	12	9	1	1	8	1
62	0	1	0	1	0	1	0	0	70	3	23	2	1	1	81	0
60	0	0	0	1	0	4	1	1	50	2	8	3	1	1	76	0
68	1	0	0	2	1	3	0	0	20	1	4	1	1	1	75	0
53	0	0	0	3	0	2	0	0	100	3	52	1	1	1	76	0
66	1	1	1	3	1	3	1	1	90	3	8	7	1	1	72	0
69	1	1	1	2	1	3	1	1	95	3	8	7	1	1	50	1
79	1	1	1	1	1	4	1	1	65	3	20	13	1	1	79	0
60	0	1	0	2	1	3	1	1	71	3	4	3	1	1	21	1
65	1	0	0	0	0	1	1	1	40	2	20	2	1	1	61	0
56	0	1	0	2	1	4	0	0	61	3	9	2	1	1	23	1
64	0	0	0	3	0	0	0	0	18	0	23	1	1	1	29	1
55	0	0	0	2	1	3	0	0	80	3	29	1	1	1	19	1
61	0	1	2	2	0	2	0	0	47	2	6	2	1	1	64	0
66	1	1	0	2	1	1	1	1	60	3	43	10	1	1	48	1
59	0	0	0	1	0	3	0	0	40	2	14	1	1	1	62	0
79	1	0	1	1	0	1	0	0	38	1	28	1	1	1	30	1
75	1	0	2	2	0	4	1	1	35	1	30	11	1	1	57	0
60	0	0	0	2	0	3	1	1	83	3	19	7	1	1	22	1
70	1	0	0	1	0	1	1	1	60	3	21	1	1	1	57	0
64	0	0	0	3	0	3	1	1	50	2	45	5	1	1	39	1
65	1	0	0	1	0	0	0	0	65	3	48	1	1	1	51	0
74	1	0	1	0	0	3	0	0	30	1	16	1	1	1	56	0
65	1	1	0	2	1	4	1	1	100	3	43	1	1	1	12	1
68	1	1	0	2	0	2	0	0	120	3	35	6	1	1	48	0
66	1	0	2	3	1	4	0	0	115	3	3	3	1	1	5	1
74	1	0	0	1	0	0	1	1	35	1	33	5	1	1	48	0
62	0	0	1	2	1	1	0	0	55	2	42	2	1	1	47	0
59	0	0	1	2	0	2	0	0	54	2	9	2	1	1	44	0
72	1	1	1	2	1	2	1	1	110	3	43	10	1	1	48	0
75	1	0	1	1	0	1	0	0	70	3	15	2	1	1	27	1
69	1	1	0	2	0	1	1	1	60	3	15	5	1	1	29	1
71	1	0	1	1	0	2	0	0	22	1	13	1	1	1	31	1
62	0	0	0	0	0	1	0	0	30	1	21	1	1	1	46	0
65	1	0	1	1	0	2	1	1	100	3	15	4	1	1	43	1
61	0	0	0	2	1	1	0	0	63	3	27	1	1	1	21	1
70	1	0	1	1	0	2	1	1	70	3	36	6	1	1	41	0
64	0	0	0	3	0	0	0	0	35	1	16	1	1	1	41	0
61	0	1	1	3	1	4	0	0	50	2	35	11	1	1	17	1
58	0	0	1	2	0	3	1	1	50	2	22	1	1	1	39	0
65	1	0	2	2	0	3	1	1	80	3	20	3	1	1	45	0
74	1	0	0	3	1	3	1	1	35	1	25	15	1	1	6	1
67	1	0	0	0	0	4	0	0	35	1	3	1	1	1	39	0
58	0	0	0	1	0	1	0	0	50	2	42	4	1	1	36	0
43	0	2	1	0	0	1	1	1	30	1	21	4	1	1	36	0
54	0	1	2	2	1	3	0	0	71	3	13	1	1	1	20	1
55	0	2	2	3	0	4	0	0	50	2	23	2	1	1	32	0
64	0	0	0	2	1	1	0	0	60	3	15	1	1	1	34	0
83	1	0	1	3	0	1	0	0	50	2	18	1	1	1	35	0
60	0	0	1	2	0	1	1	1	51	2	13	1	1	1	29	0
67	1	0	1	2	1	1	1	1	80	3	19	1	1	1	29	0
55	0	1	1	1	0	2	0	0	55	2	21	3	1	1	27	0
60	0	0	0	3	0	2	0	0	70	3	57	2	1	1	22	1
57	0	0	0	1	0	3	1	1	90	3	43	5	1	1	28	0
47	0	0	0	1	0	3	1	1	70	3	37	10	1	1	25	0
79	1	1	0	2	1	3	1	1	38	1	24	5	1	1	26	0
39	0	0	0	2	0	3	1	1	78	3	5	3	1	1	26	0
63	0	0	0	0	0	4	0	0	83	3	7	1	1	1	13	1
46	0	1	2	3	0	4	1	1	25	1	8	3	1	1	23	0
74	1	1	1	3	1	4	0	0	200	3	29	11	1	1	21	0
48	0	0	0	2	1	2	0	0	130	3	53	1	1	1	7	1
64	0	1	2	2	0	1	0	0	35	1	16	1	1	1	21	0
80	1	0	0	2	0	0	0	0	35	1	17	1	1	1	20	0
64	0	0	0	1	0	2	1	1	35	1	50	7	1	1	13	0
60	0	0	1	1	0	4	0	0	67	3	16	3	1	1	16	0
64	0	0	1	3	0	1	1	1	45	2	18	13	1	1	20	0
76	1	0	1	2	1	2	1	1	28	1	12	3	1	1	19	0
64	0	1	0	3	1	2	1	1	80	3	36	6	1	1	14	0
72	1	1	0	3	1	0	1	1	70	3	36	4	1	1	14	0
57	0	0	0	2	0	1	0	0	40	2	24	1	1	1	8	0
59	0	0	1	0	0	1	0	0	127	3	17	10	1	1	17	0
69	1	1	0	3	1	2	0	0	100	3	7	4	1	1	15	0
50	0	0	0	1	0	0	0	0	35	1	10	1	1	1	12	0
69	1	2	0	2	0	1	0	0	43	2	16	1	1	1	58	0
64	0	2	0	2	0	3	1	1	68	3	18	1	1	1	40	1
58	0	2	0	1	0	1	0	0	67	3	22	3	1	1	64	0
54	0	2	0	2	0	1	1	1	39	1	10	9	1	1	13	1
65	1	2	0	1	0	4	1	1	50	2	15	4	1	1	71	0
48	0	2	0	2	1	4	1	1	83	3	4	1	1	1	15	1
68	1	2	0	2	1	0	0	0	14	0	28	1	1	1	65	0
64	0	2	2	0	0	3	0	0	96	3	10	4	1	1	40	1
46	0	2	0	2	0	0	0	0	70	3	9	1	1	1	62	0
64	0	2	1	0	0	1	0	0	45	2	13	2	1	1	60	0
62	0	2	1	0	0	0	0	0	70	3	17	1	1	1	60	0
48	0	2	0	1	0	4	0	0	126	3	6	5	1	1	46	1
70	1	2	0	0	0	2	0	0	65	3	10	1	1	1	59	0
57	0	0	0	1	0	2	1	1	45	2	9	2	1	1	54	0
64	0	2	0	0	0	1	1	1	17	0	13	1	1	1	20	1
78	1	0	2	1	0	4	1	1	70	3	4	3	1	1	13	1
57	0	2	0	1	0	1	0	0	65	3	31	4	1	1	32	0
64	0	2	0	2	0	4	0	0	75	3	14	2	1	1	17	0
58	0	2	0	3	1	0	0	0	100	3	25	5	1	1	13	0
62	0	0	1	2	0	0	0	0	32	1	11	2	1	1	17	0
59	0	0	0	2	0	1	1	1	48	2	27	3	1	1	37	0
70	1	0	1	3	1	1	0	0	85	3	26	1	1	1	38	0
70	1	0	0	1	0	2	0	0	70	3	31	1	1	1	22	1
80	1	0	0	3	0	1	0	0	40	2	29	1	1	1	23	0
79	1	0	1	2	0	1	0	0	40	2	13	3	1	1	26	1
64	0	0	0	2	1	1	1	1	90	3	28	2	1	1	19	0
82	1	0	0	3	1	4	0	0	70	3	13	2	1	1	16	0
77	1	0	0	2	0	1	0	0	44	2	35	2	1	1	18	0
59	0	0	0	1	0	0	0	0	30	1	10	2	1	1	36	1
58	0	0	0	2	0	4	1	1	80	3	3	2	1	1	8	1
57	0	0	0	2	0	3	1	1	55	2	27	10	1	1	83	0
67	1	0	0	1	0	1	0	0	44	2	20	1	1	1	79	0
58	0	0	0	2	0	1	1	1	40	2	48	13	1	1	75	0
54	0	0	2	1	0	1	1	1	62	3	13	1	1	1	13	1
47	0	0	0	2	1	3	0	0	145	3	19	2	1	1	80	0
56	0	0	2	2	0	0	0	0	50	2	21	5	1	1	68	0
73	1	0	0	2	1	0	0	0	47	2	19	1	1	1	64	0
57	0	0	0	2	0	3	1	1	27	1	22	8	1	1	61	0
79	1	0	0	3	0	0	1	1	37	1	26	2	1	1	9	1
66	1	0	0	3	1	0	0	0	85	3	33	2	1	1	70	0
30	0	0	0	1	0	0	1	1	31	1	28	1	1	1	64	0
64	0	0	0	3	1	3	1	1	48	2	20	8	1	1	14	1
68	1	1	1	2	1	3	1	1	44	2	21	12	1	1	38	1
55	0	0	1	2	0	3	0	0	50	2	44	3	1	1	21	1
57	0	0	0	1	0	1	0	0	35	1	3	1	1	1	59	0
62	0	0	0	0	0	1	0	0	40	2	24	1	1	1	59	0
60	0	0	0	1	0	1	0	0	40	2	88	1	1	1	56	0
68	1	0	1	3	1	4	1	1	45	2	13	11	1	1	22	1
67	1	0	1	1	0	0	1	1	30	1	43	10	1	1	53	0
50	0	0	1	1	0	0	1	1	15	0	30	2	1	1	54	0
65	1	0	0	3	1	3	1	1	98	3	43	23	1	1	12	1
52	0	0	0	0	0	2	1	1	69	3	24	3	1	1	52	0
91	1	0	1	2	1	1	0	0	70	3	3	1	1	1	22	1
48	0	0	0	2	0	3	0	0	19	0	17	2	1	1	50	0
70	1	0	0	2	0	4	1	1	110	3	20	18	1	1	18	1
64	0	0	1	1	0	1	0	0	55	2	21	1	1	1	47	0
35	0	0	0	0	0	3	1	1	104	3	20	8	1	1	21	1
59	0	0	0	2	0	2	0	0	37	1	14	2	1	1	45	0
55	0	0	2	1	0	0	0	0	33	1	29	3	1	1	50	0
66	1	0	0	1	0	4	1	1	70	3	51	3	1	1	49	0
69	1	0	0	1	0	0	0	0	13	0	15	1	1	1	42	0
54	0	0	0	0	0	0	0	0	11	0	10	2	1	1	49	0
64	0	0	0	2	0	3	1	1	56	2	2	2	1	1	6	1
51	0	0	0	0	0	4	1	1	77	3	49	18	1	1	7	1
65	1	0	1	3	1	3	0	0	68	3	11	2	1	1	38	0
50	0	0	0	2	0	2	0	0	78	3	18	1	1	1	44	0
68	1	0	0	0	0	1	0	0	35	1	24	2	1	1	47	0
69	1	0	0	2	0	3	0	0	60	3	16	4	1	1	20	1
77	1	0	0	2	1	1	1	1	55	2	52	8	1	1	38	0
70	1	0	0	1	0	2	0	0	45	2	10	2	1	1	36	0
74	1	0	0	2	0	1	0	0	28	1	19	1	1	1	42	0
51	0	0	0	2	0	0	0	0	58	2	15	1	1	1	32	0
65	1	0	0	0	0	0	0	0	27	1	15	1	1	1	36	0
65	1	0	0	1	0	3	0	0	43	2	29	1	1	1	34	0
69	1	0	1	2	0	3	1	1	105	3	36	23	1	1	32	0
79	1	0	1	0	1	3	1	1	52	2	29	3	1	1	41	0
76	1	0	0	2	1	2	0	0	56	2	26	3	1	1	14	1
72	1	0	0	1	0	1	1	1	80	3	70	9	1	1	31	0
43	0	0	0	0	0	0	0	0	35	1	42	1	1	1	28	0
43	0	0	0	2	0	0	0	0	65	3	27	1	1	1	32	0
60	0	0	0	0	1	1	0	0	68	3	30	1	1	1	26	0
74	1	0	0	2	1	0	0	0	43	2	17	1	1	1	27	0
64	0	0	0	0	0	0	0	0	50	2	42	1	1	1	31	0
66	1	0	0	2	0	0	0	0	35	1	5	1	1	1	21	0
68	1	0	0	2	1	3	1	1	65	3	19	1	1	1	24	0
58	0	0	1	2	0	1	0	0	30	1	11	2	1	1	20	0
71	1	0	2	2	1	3	1	1	125	3	15	7	1	1	17	0
67	1	0	0	0	0	1	0	0	47	2	33	4	1	1	22	0
80	1	0	0	3	1	0	0	0	75	3	30	3	1	1	14	0
71	1	0	1	2	1	0	1	1	35	1	13	1	1	1	23	0
64	0	0	0	0	0	2	1	1	75	3	3	1	1	1	23	0
67	1	0	0	1	0	3	0	0	45	2	30	1	1	1	14	0
57	0	0	2	1	0	1	1	1	71	3	11	10	1	1	15	0
60	0	0	2	1	0	1	0	0	27	1	16	1	1	1	19	0
57	0	0	0	2	0	3	1	1	43	2	20	2	1	1	12	1
64	0	0	0	3	0	4	0	0	43	2	42	3	1	1	60	1
54	0	0	0	0	0	2	0	0	55	2	23	1	1	1	75	0
55	0	2	1	2	0	2	1	1	105	3	30	4	1	1	83	0
33	0	0	2	1	0	2	0	0	35	1	12	1	1	1	77	0
53	0	0	1	1	0	3	1	1	77	3	2	1	1	1	77	0
56	0	0	0	0	0	3	0	0	40	2	6	1	1	1	71	0
73	1	0	0	0	0	3	1	1	95	3	4	1	1	1	75	0
56	0	0	0	2	1	2	1	1	6	0	10	1	1	1	51	1
41	0	0	1	2	0	1	0	0	85	3	6	1	1	1	72	0
55	0	0	2	2	0	2	1	1	162	3	6	5	1	1	61	0
77	1	0	1	2	0	0	0	0	15	0	20	2	1	1	65	0
76	1	0	1	1	0	2	1	1	75	3	12	1	1	1	69	0
61	0	0	0	1	0	1	0	0	60	3	25	1	1	1	68	0
58	0	0	0	2	1	2	1	1	70	3	21	8	1	1	65	0
63	0	0	0	2	0	1	1	1	60	3	30	4	1	1	60	1
66	1	0	0	0	0	2	0	0	100	3	24	1	1	1	37	1
47	0	0	2	2	0	3	0	0	85	3	15	2	1	1	63	0
68	1	0	2	2	0	2	1	1	72	3	17	4	1	1	63	0
54	0	0	0	2	0	0	0	0	13	0	14	1	1	1	24	0
59	0	1	1	2	0	4	1	1	40	2	5	5	1	1	15	1
74	1	0	1	0	0	3	0	0	25	1	1	1	1	1	25	1
44	0	0	2	0	0	1	1	1	85	3	21	5	1	1	59	0
65	1	0	0	1	0	0	0	0	22	1	27	1	1	1	54	0
68	1	0	0	0	0	3	0	0	40	2	20	7	1	1	57	0
55	0	0	0	1	0	0	0	0	45	2	22	1	1	1	59	0
69	1	0	2	1	0	0	0	0	110	3	10	4	1	1	20	1
78	1	0	1	2	1	2	0	0	100	3	4	1	1	1	17	1
65	1	2	0	0	0	4	0	0	100	3	11	1	1	1	19	0
55	0	0	0	1	0	1	0	0	45	2	18	1	1	1	50	0
59	0	0	0	2	0	0	0	0	40	2	31	3	1	1	43	0
48	0	2	0	2	0	2	0	0	105	3	3	1	1	1	42	0
61	0	2	0	2	0	1	0	0	53	2	7	3	1	1	39	0
57	0	0	1	1	0	0	0	0	35	1	19	2	1	1	23	0
64	0	0	2	1	0	2	0	0	70	3	16	1	1	1	22	0
57	0	2	0	2	0	3	1	1	90	3	6	2	1	1	12	0
63	0	0	0	0	0	1	0	0	35	1	16	1	1	1	19	0
80	1	0	1	3	1	1	0	0	25	1	3	2	1	1	13	1
74	1	0	0	3	1	0	1	1	50	2	10	1	1	1	61	0
80	1	0	0	3	1	3	0	0	55	2	28	2	1	1	12	1
70	1	0	0	3	0	3	1	1	72	3	29	4	1	1	68	0
65	1	2	0	3	0	1	1	1	70	3	24	3	1	1	81	0
51	0	0	0	1	0	4	0	0	151	3	16	1	1	1	30	1
61	0	0	0	1	0	0	0	0	60	3	9	2	1	1	80	0
59	0	0	1	3	0	4	1	1	65	3	6	2	1	1	38	1
58	0	0	0	0	0	1	0	0	37	1	12	2	1	1	79	0
57	0	2	2	3	1	3	1	1	40	2	5	3	1	1	75	0
69	1	0	0	2	1	3	1	1	120	3	21	10	1	1	74	0
61	0	0	0	2	1	1	0	0	75	3	20	1	1	1	36	1
57	0	0	2	3	1	1	1	1	55	2	26	2	1	1	71	0
75	1	0	1	2	0	4	0	0	40	2	1	1	1	1	24	1
65	1	0	2	2	1	3	0	0	47	2	18	1	1	1	12	1
79	1	0	1	2	0	1	1	1	41	2	25	6	1	1	15	1
68	1	0	0	0	0	0	0	0	48	2	30	1	1	1	64	0
74	1	0	0	3	1	1	1	1	41	2	10	1	1	1	64	0
80	1	0	1	3	1	2	1	1	45	2	51	4	1	1	62	0
63	0	1	0	2	1	4	1	1	120	3	3	3	1	1	62	0
65	1	0	1	0	0	1	0	0	31	1	8	1	1	1	58	0
73	1	0	0	3	0	1	0	0	65	3	21	1	1	1	15	0
53	0	2	0	3	0	4	1	1	108	3	11	11	1	1	8	1
79	1	2	2	1	0	3	0	0	74	3	5	1	1	1	56	0
68	1	0	0	3	1	4	1	1	65	3	14	2	1	1	52	0
80	1	0	0	3	1	3	0	0	40	2	9	2	1	1	51	0
69	1	0	0	3	1	1	0	0	48	2	8	3	1	1	31	1
73	1	0	0	0	0	0	0	0	33	1	10	1	1	1	47	0
60	0	0	0	1	0	2	1	1	60	3	33	2	1	1	47	0
67	1	0	2	3	0	1	0	0	57	2	10	4	1	1	46	0
63	0	0	0	3	0	0	1	1	30	1	9	4	1	1	46	0
61	0	0	1	3	1	4	0	0	80	3	22	6	1	1	33	1
67	1	0	1	0	0	2	0	0	31	1	12	1	1	1	35	0
59	0	0	0	1	0	1	0	0	83	3	17	1	1	1	33	0
66	1	0	1	1	0	1	0	0	30	1	15	1	1	1	32	0
41	0	0	2	1	0	3	0	0	70	3	2	1	1	1	31	0
68	1	2	0	3	0	1	0	0	45	2	6	2	1	1	32	0
66	1	0	0	3	1	0	0	0	50	2	10	2	1	1	6	1
51	0	2	0	0	0	4	1	1	55	2	12	2	1	1	29	0
67	1	0	0	3	0	1	1	1	40	2	20	8	1	1	28	0
68	1	0	0	1	0	2	0	0	125	3	2	2	1	1	26	0
65	1	2	0	3	1	3	1	1	40	2	17	13	1	1	23	1
65	1	2	2	0	0	1	0	0	40	2	21	2	1	1	26	0
54	0	0	0	1	0	4	1	1	80	3	8	6	1	1	25	0
56	0	0	0	0	0	0	0	0	60	3	23	1	1	1	25	0
62	0	0	0	3	0	2	0	0	70	3	6	1	1	1	24	0
75	1	0	0	3	1	1	0	0	40	2	17	1	1	1	24	0
73	1	0	0	3	0	2	0	0	20	1	25	1	1	1	14	1
51	0	0	0	2	1	3	1	1	120	3	21	7	1	1	24	0
68	1	0	0	3	1	1	1	1	40	2	30	8	1	1	21	0
64	0	1	2	3	0	2	0	0	55	2	23	2	1	1	21	0
66	1	0	0	3	0	2	1	1	29	1	13	1	1	1	20	0
59	0	0	0	3	1	3	1	1	90	3	10	4	1	1	17	0
67	1	2	1	0	0	3	0	0	30	1	9	1	1	1	17	0
53	0	0	1	3	1	3	1	1	52	2	27	2	1	1	16	0
65	1	0	1	3	1	2	1	1	25	1	17	1	1	1	15	0
56	0	0	0	0	0	0	0	0	42	2	8	1	1	1	15	0
63	0	0	2	3	0	3	0	0	89	3	5	1	1	1	16	1
65	1	0	0	3	1	1	0	0	61	3	11	1	1	1	14	0
71	1	0	0	2	0	2	0	0	60	3	32	2	1	1	63	0
60	0	0	0	2	0	4	1	1	32	1	26	5	1	1	42	1
55	0	0	2	0	0	3	0	0	50	2	8	2	1	1	33	0
58	0	0	0	2	0	1	0	0	60	3	21	3	1	1	13	1
69	1	0	0	0	0	2	0	0	50	2	18	2	1	1	77	0
74	1	0	0	1	0	1	0	0	45	2	34	1	1	1	64	0
52	0	0	0	1	0	1	1	1	55	2	13	4	1	1	62	0
53	0	0	0	1	0	1	0	0	85	3	33	3	1	1	14	1
68	1	0	1	0	0	3	1	1	30	1	12	1	1	1	61	0
60	0	0	0	3	0	4	1	1	45	2	31	8	1	1	11	1
65	1	0	1	2	1	3	1	1	45	2	45	14	1	1	13	1
60	0	0	2	1	0	3	0	0	40	2	13	1	1	1	52	0
61	0	0	0	1	1	1	0	0	46	2	10	1	1	1	52	0
61	0	0	2	2	0	1	0	0	110	3	14	3	1	1	37	1
64	0	0	0	0	0	0	0	0	44	2	16	1	1	1	50	0
52	0	0	1	1	0	1	0	0	90	3	13	2	1	1	53	0
60	0	0	0	1	0	1	0	0	21	1	17	5	1	1	49	0
63	0	0	0	3	0	3	1	1	135	3	17	3	1	1	25	1
44	0	0	0	1	0	3	0	0	35	1	4	1	1	1	40	0
62	0	0	2	2	1	1	0	0	55	2	12	1	1	1	9	1
60	0	0	1	1	0	3	0	0	85	3	13	2	1	1	10	1
56	0	0	1	1	0	0	0	0	85	3	9	2	1	1	33	0
60	0	0	2	2	0	4	1	1	64	3	1	1	1	1	12	1
79	1	0	0	1	0	1	1	1	30	1	17	2	1	1	27	0
50	0	0	2	2	0	3	0	0	50	2	6	2	1	1	18	0
64	0	0	0	0	0	0	0	0	42	2	5	1	1	1	27	0
57	0	0	0	3	0	1	1	1	70	3	10	3	1	1	11	1
74	1	0	1	2	1	4	0	0	49	2	7	4	1	1	26	0
41	0	0	2	3	0	3	0	0	100	3	14	1	1	1	13	0
65	1	2	0	3	0	4	1	1	70	3	25	1	1	1	15	0
48	0	0	0	1	0	2	1	1	70	3	49	10	1	1	20	0
66	1	0	0	2	0	1	0	0	30	1	19	1	1	1	22	0
61	0	0	1	3	1	0	0	0	60	3	28	2	1	1	18	1
66	1	1	0	3	1	3	0	0	75	3	22	5	1	1	15	0
59	0	0	0	2	1	2	1	1	45	2	24	2	1	1	13	1
57	0	0	2	1	0	0	0	0	50	2	7	1	1	1	82	0
77	1	0	0	2	0	1	0	0	60	3	7	3	1	1	15	1
65	1	1	1	2	0	0	1	1	55	2	6	1	1	1	74	0
59	0	0	0	2	0	3	0	0	70	3	3	3	1	1	73	0
62	0	1	0	3	0	1	0	0	50	2	16	3	1	1	17	1
65	1	0	0	1	0	1	1	1	32	1	5	2	1	1	73	0
67	1	0	1	1	0	0	1	1	35	1	18	1	1	1	71	0
54	0	1	2	0	0	2	1	1	80	3	6	1	1	1	33	1
64	0	0	0	1	0	1	1	1	50	2	17	3	1	1	30	1
75	1	0	1	0	0	2	0	0	30	1	10	3	1	1	71	0
44	0	0	0	1	0	1	0	0	60	3	15	1	1	1	68	0
57	0	0	0	1	0	4	1	1	50	2	21	2	1	1	8	0
65	1	1	0	2	1	0	0	0	45	2	23	2	1	1	69	0
50	0	0	0	1	0	1	1	1	40	2	17	2	1	1	66	0
68	1	0	2	1	0	1	0	0	55	2	21	1	1	1	71	0
47	0	0	2	1	0	3	0	0	40	2	25	2	1	1	17	1
54	0	1	0	1	0	0	0	0	55	2	31	1	1	1	58	0
60	0	0	2	1	0	2	0	0	55	2	8	1	1	1	57	0
67	1	0	1	2	1	3	0	0	47	2	19	2	1	1	46	1
61	0	0	1	1	0	4	1	1	55	2	15	7	1	1	57	0
50	0	1	0	2	0	0	0	0	55	2	18	1	1	1	56	0
56	0	1	2	2	1	3	1	1	65	3	15	6	1	1	18	1
62	0	1	1	1	0	1	0	0	30	1	6	1	1	1	46	1
57	0	0	2	3	0	1	0	0	37	1	32	5	1	1	34	1
78	1	1	1	3	1	1	1	1	105	3	7	1	1	1	39	0
58	0	1	1	2	1	1	0	0	60	3	38	2	1	1	36	0
66	1	1	2	3	0	2	0	0	50	2	13	1	1	1	32	0
60	0	0	2	0	0	2	0	0	75	3	24	3	1	1	29	0
66	1	1	1	2	1	0	1	1	55	2	10	5	1	1	28	0
57	0	1	1	3	1	2	0	0	12	0	15	2	1	1	11	1
68	1	1	0	3	1	0	0	0	60	3	13	2	1	1	34	0
64	0	0	1	1	0	2	0	0	89	3	4	1	1	1	34	0
74	1	1	0	2	1	1	1	1	120	3	8	1	1	1	27	0
47	0	0	0	2	1	1	0	0	75	3	19	1	1	1	27	0
72	1	1	0	2	1	3	0	0	70	3	16	3	1	1	27	0
54	0	1	2	1	0	1	0	0	63	3	6	1	1	1	12	0
62	0	1	1	2	1	0	0	0	60	3	6	4	1	1	29	0
64	0	0	0	0	0	1	1	1	62	3	11	2	1	1	30	0
52	0	0	0	0	0	0	0	0	34	1	4	1	1	1	23	0
43	0	0	2	2	0	3	0	0	100	3	13	3	1	1	24	0
72	1	1	0	2	0	3	0	0	90	3	6	1	1	1	20	0
65	1	1	1	2	0	0	1	1	45	2	23	5	1	1	22	0
67	1	1	1	2	0	0	0	0	70	3	16	4	1	1	21	0
58	0	0	0	2	1	0	0	0	21	1	12	2	1	1	19	0
61	0	1	1	2	1	1	0	0	70	3	22	3	1	1	17	0
51	0	0	1	2	0	3	1	1	80	3	39	26	1	1	19	0
60	0	1	0	2	1	1	1	1	55	2	32	31	1	1	22	0
61	0	1	1	2	0	0	0	0	70	3	11	1	1	1	21	0
67	1	0	0	3	1	1	0	0	45	2	7	1	1	1	20	0
49	0	1	0	2	0	3	1	1	85	3	19	4	1	1	12	0
73	1	0	0	3	1	1	1	1	20	1	15	1	1	1	15	0
57	0	1	0	1	0	0	0	0	90	3	28	1	1	1	22	0
40	0	0	0	2	0	1	1	1	35	1	35	1	1	1	15	0
72	1	2	0	2	0	4	0	0	55	2	27	4	1	1	9	1
79	1	0	0	2	1	2	0	0	28	1	6	1	1	1	19	0
58	0	0	0	2	1	2	1	1	70	3	15	9	1	1	19	0
75	1	2	2	2	1	0	1	1	45	2	21	2	1	1	15	0
49	0	2	0	1	0	3	1	1	55	2	36	10	1	1	59	1
64	0	0	0	2	1	2	1	1	25	1	9	8	1	1	42	1
56	0	0	2	2	0	3	0	0	40	2	16	2	1	1	13	1
71	1	0	0	2	0	1	1	1	29	1	14	1	1	1	78	0
39	0	2	0	2	1	0	1	1	40	2	26	6	1	1	74	0
54	0	0	0	1	0	0	1	1	60	3	44	16	1	1	46	1
52	0	2	2	1	0	0	1	1	58	2	27	12	1	1	70	0
53	0	2	0	1	0	4	0	0	30	1	17	4	1	1	73	0
77	1	0	2	2	0	1	1	1	35	1	21	1	1	1	65	0
57	0	0	1	1	0	2	0	0	90	3	6	2	1	1	62	0
48	0	0	2	2	0	2	1	1	50	2	14	1	1	1	29	1
63	0	0	0	2	0	1	1	1	80	3	16	6	1	1	60	0
66	1	0	0	2	0	1	0	0	35	1	19	3	1	1	14	1
56	0	2	0	1	1	0	1	1	45	2	47	8	1	1	53	0
67	1	0	0	2	1	4	1	1	40	2	43	14	1	1	27	1
71	1	2	1	2	1	2	0	0	24	1	18	1	1	1	35	1
73	1	0	1	0	0	1	0	0	89	3	11	1	1	1	24	0
55	0	1	0	2	1	0	0	0	15	0	25	1	1	1	19	1
40	0	0	2	1	0	0	0	0	34	1	19	2	1	1	45	0
64	0	0	0	2	0	0	0	0	45	2	29	2	1	1	48	0
55	0	0	0	1	0	0	0	0	35	1	20	2	1	1	26	0
68	1	0	0	3	1	0	1	1	35	1	30	16	1	1	39	0
70	1	0	0	2	0	1	0	0	50	2	21	1	1	1	39	1
56	0	0	0	3	0	1	1	1	50	2	37	1	1	1	8	0
63	0	0	0	3	1	3	0	0	45	2	24	2	1	1	21	1
58	0	0	0	0	0	0	1	1	56	2	10	4	1	1	38	0
74	1	0	0	2	0	1	0	0	30	1	14	2	1	1	37	0
57	0	2	0	2	0	2	1	1	110	3	18	5	1	1	34	0
59	0	0	2	1	0	3	0	0	70	3	14	1	1	1	32	0
44	0	0	2	1	0	4	1	1	120	3	43	39	1	1	35	0
72	1	0	0	0	0	1	0	0	31	1	25	3	1	1	34	0
63	0	2	1	3	0	0	0	0	35	1	17	3	1	1	34	0
58	0	1	1	2	0	3	1	1	60	3	1	1	1	1	15	1
58	0	2	0	1	0	1	1	1	50	2	28	22	1	1	34	0
61	0	0	0	2	0	0	1	1	25	1	4	1	1	1	30	0
50	0	0	2	0	0	1	1	1	42	2	36	21	1	1	29	0
52	0	0	0	1	0	2	0	0	75	3	21	2	1	1	31	0
78	1	0	1	2	0	1	0	0	30	1	17	3	1	1	27	0
65	1	0	0	0	0	1	0	0	40	2	2	1	1	1	25	0
66	1	0	1	1	0	1	0	0	50	2	17	1	1	1	24	0
72	1	0	0	2	1	1	1	1	25	1	32	4	1	1	19	0
46	0	2	2	1	0	3	0	0	70	3	15	4	1	1	19	0
63	0	0	0	0	0	0	0	0	5	0	26	3	1	1	17	0
57	0	0	0	0	0	2	1	1	100	3	13	3	1	1	10	0
67	1	0	2	3	0	4	1	1	60	3	26	4	1	1	21	1
64	0	0	1	2	1	3	0	0	50	2	8	2	1	1	80	0
67	1	0	1	2	0	1	0	0	73	3	23	1	1	1	17	0
74	1	0	1	2	1	3	1	1	70	3	2	2	1	1	58	1
62	0	0	0	2	0	1	0	0	40	2	22	1	1	1	13	0
68	1	0	1	2	1	1	0	0	25	1	9	2	1	1	32	1
62	0	1	2	2	1	3	1	1	80	3	13	13	1	1	12	1
56	0	2	2	1	0	3	0	0	113	3	17	5	1	1	13	0
66	1	0	0	1	0	3	0	0	42	2	8	2	1	1	41	1
51	0	0	0	1	0	3	1	1	45	2	9	3	1	1	24	1
63	0	0	1	2	0	3	1	1	70	3	8	4	1	1	61	1
76	1	2	1	2	1	4	0	0	80	3	17	8	1	1	37	1
65	1	2	0	3	1	3	1	1	30	1	8	8	1	1	19	1
66	1	0	0	2	1	3	1	1	60	3	31	18	1	1	55	1
62	0	0	1	1	0	2	0	0	35	1	8	7	1	1	79	0
59	0	0	1	3	1	3	0	0	90	3	20	11	1	1	20	1
55	0	0	0	3	0	2	0	0	75	3	37	1	1	1	82	0
66	1	1	2	2	0	3	1	1	50	2	11	4	1	1	80	0
77	1	0	1	2	0	3	0	0	58	2	17	6	1	1	9	1
66	1	2	0	2	1	3	0	0	65	3	14	1	1	1	75	0
57	0	0	0	2	0	1	0	0	37	1	5	2	1	1	34	1
58	0	0	0	2	0	1	0	0	40	2	15	1	1	1	46	1
63	0	0	1	1	0	1	1	1	25	1	29	8	1	1	79	0
56	0	0	0	1	0	0	0	0	65	3	11	1	1	1	76	0
48	0	2	0	2	0	0	0	0	55	2	13	1	1	1	48	0
80	1	0	1	2	0	1	0	0	45	2	24	1	1	1	35	1
69	1	0	1	3	1	3	0	0	80	3	21	1	1	1	51	1
67	1	0	0	2	1	0	0	0	44	2	8	1	1	1	33	1
75	1	0	1	2	1	2	0	0	65	3	26	3	1	1	17	1
67	1	0	0	1	0	2	0	0	70	3	16	3	1	1	60	0
62	0	0	0	0	0	1	1	1	80	3	30	16	1	1	53	1
67	1	0	1	0	0	1	0	0	18	0	12	2	1	1	14	1
55	0	0	1	3	1	3	1	1	35	1	16	1	1	1	35	1
42	0	0	1	0	0	0	1	1	20	1	25	4	1	1	59	0
49	0	0	2	2	0	3	0	0	134	3	32	1	1	1	76	0
58	0	0	2	1	0	4	0	0	53	2	11	3	1	1	70	0
58	0	0	0	0	0	1	0	0	40	2	25	1	1	1	64	0
61	0	1	0	3	1	2	1	1	160	3	28	1	1	1	25	1
63	0	0	1	2	0	3	0	0	98	3	22	1	1	1	61	0
57	0	0	0	3	0	4	1	1	65	3	4	2	1	1	65	0
66	1	0	0	1	0	2	0	0	65	3	53	1	1	1	71	0
55	0	0	2	1	0	1	0	0	65	3	9	1	1	1	34	0
65	1	1	1	2	0	2	1	1	37	1	15	2	1	1	64	0
70	1	0	0	3	1	3	1	1	30	1	25	2	1	1	11	1
68	1	2	0	3	1	2	1	1	80	3	34	10	1	1	70	0
57	0	0	1	3	0	2	0	0	160	3	10	3	1	1	61	0
44	0	0	0	1	0	3	0	0	40	2	26	1	1	1	16	0
52	0	0	2	2	1	4	1	1	115	3	10	6	1	1	11	1
76	1	0	0	2	0	2	0	0	20	1	21	1	1	1	68	0
41	0	2	0	3	0	0	0	0	5	0	13	2	1	1	19	0
50	0	0	2	3	0	0	0	0	34	1	13	1	1	1	31	0
61	0	0	0	3	1	3	0	0	48	2	21	6	1	1	21	1
65	1	0	0	2	0	0	0	0	43	2	28	1	1	1	64	0
60	0	0	2	2	1	2	1	1	40	2	24	4	1	1	30	0
38	0	0	0	1	0	1	0	0	45	2	2	1	1	1	52	0
65	1	0	0	3	0	4	0	0	88	3	8	3	1	1	27	1
62	0	0	2	2	0	2	1	1	140	3	18	17	1	1	20	1
68	1	0	1	1	0	1	1	1	30	1	12	1	1	1	52	0
58	0	0	2	1	0	3	0	0	26	1	11	1	1	1	50	0
69	1	0	1	2	1	3	1	1	72	3	30	1	1	1	50	0
74	1	0	0	1	0	1	0	0	38	1	6	1	1	1	10	0
56	0	0	1	2	0	1	0	0	100	3	31	4	1	1	30	1
50	0	0	0	1	0	2	0	0	95	3	17	2	1	1	43	1
51	0	0	0	1	0	2	0	0	95	3	22	3	1	1	11	0
55	0	1	1	1	0	1	0	0	40	2	9	3	1	1	19	0
84	1	2	1	2	1	2	0	0	36	1	15	6	1	1	8	1
56	0	1	2	2	0	2	0	0	20	1	32	2	1	1	61	0
44	0	0	1	2	1	2	0	0	16	0	6	2	1	1	17	1
56	0	0	0	2	1	3	1	1	40	2	20	3	1	1	45	0
61	0	2	0	2	0	2	0	0	69	3	5	2	1	1	15	1
64	0	0	0	1	0	1	0	0	40	2	24	1	1	1	44	0
52	0	1	2	2	1	4	1	1	120	3	7	3	1	1	35	1
64	0	2	0	2	0	2	0	0	45	2	46	2	1	1	40	0
62	0	0	2	0	0	0	0	0	33	1	2	1	1	1	40	0
63	0	0	2	1	0	1	0	0	50	2	20	1	1	1	40	0
54	0	0	0	2	0	1	0	0	48	2	17	2	1	1	37	0
67	1	0	2	0	0	4	1	1	117	3	22	6	1	1	9	0
32	0	2	0	1	0	3	1	1	41	2	30	2	1	1	38	0
79	1	0	0	1	0	0	1	1	50	2	28	1	1	1	37	0
55	0	0	0	3	0	3	0	0	90	3	19	2	1	1	36	0
61	0	0	0	1	0	3	0	0	80	3	4	4	1	1	34	0
78	1	0	1	2	1	2	0	0	73	3	8	1	1	1	33	0
66	1	0	0	2	1	0	1	1	90	3	48	3	1	1	40	0
55	0	0	1	1	0	1	0	0	100	3	26	1	1	1	33	0
64	0	1	1	3	1	1	0	0	40	2	8	1	1	1	19	1
67	1	0	1	0	0	3	1	1	20	1	6	6	1	1	39	0
56	0	2	0	2	1	2	1	1	30	1	20	6	1	1	20	1
67	1	0	0	2	0	1	0	0	23	1	34	2	1	1	28	0
57	0	0	0	2	0	4	0	0	48	2	16	7	1	1	31	0
65	1	1	2	2	1	2	1	1	30	1	27	3	1	1	8	1
80	1	2	1	3	1	0	0	0	43	2	13	1	1	1	17	0
55	0	0	2	2	1	4	0	0	70	3	4	2	1	1	21	0
60	0	0	1	2	1	4	1	1	72	3	27	8	1	1	16	1
63	0	0	0	2	1	2	1	1	35	1	27	13	1	1	11	0
54	0	2	0	1	0	1	0	0	20	1	16	2	1	1	29	0
54	0	0	2	2	0	1	0	0	75	3	4	1	1	1	29	0
67	1	2	1	2	1	1	1	1	70	3	23	1	1	1	27	1
55	0	0	0	2	0	1	0	0	45	2	13	1	1	1	24	0
53	0	2	1	1	0	1	0	0	75	3	15	3	1	1	26	0
67	1	0	1	3	0	3	1	1	30	1	28	15	1	1	18	1
58	0	0	0	1	0	3	1	1	20	1	4	1	1	1	24	0
62	0	1	2	2	1	2	0	0	9	0	6	3	1	1	15	1
56	0	0	0	2	0	3	1	1	62	3	26	7	1	1	22	0
66	1	0	2	0	0	2	0	0	75	3	37	2	1	1	25	0
59	0	2	2	3	1	2	0	0	45	2	9	2	1	1	14	0
65	1	1	0	3	1	4	0	0	60	3	8	2	1	1	12	1
56	0	0	0	1	0	1	0	0	60	3	14	6	1	1	15	0
42	0	1	0	0	0	0	0	0	115	3	8	1	1	1	17	0
55	0	0	0	1	0	0	0	0	31	1	20	3	1	1	20	0
71	1	1	1	2	1	4	1	1	102	3	12	1	1	1	10	1
54	0	0	0	1	0	4	0	0	72	3	15	3	1	1	21	0
57	0	2	1	0	0	1	0	0	70	3	17	1	1	1	9	0
66	1	1	2	3	0	0	0	0	45	2	17	3	1	1	18	0
61	0	0	2	3	0	3	1	1	60	3	30	22	1	1	19	0
56	0	0	1	1	0	3	1	1	31	1	7	3	1	1	4	0
73	1	0	0	2	0	4	0	0	90	3	11	1	1	1	7	0
78	1	0	1	3	0	3	1	1	58	2	21	12	1	1	15	0
74	1	0	0	2	0	1	0	0	35	1	16	3	1	1	14	0
79	1	0	1	2	1	0	0	0	38	1	26	2	1	1	16	0
66	1	0	0	2	1	4	1	1	10	0	3	1	1	1	10	0
63	0	0	0	2	0	1	0	0	50	2	4	1	1	1	12	0
52	0	0	2	1	0	0	0	0	45	2	8	1	1	1	13	0
74	1	1	1	2	1	4	0	0	160	3	3	2	1	1	13	1
54	0	0	0	2	0	2	0	0	60	3	51	2	1	1	81	0
77	1	0	1	3	0	4	0	0	65	3	18	1	1	1	21	1
61	0	0	2	2	0	2	0	0	105	3	2	1	1	1	33	0
56	0	0	1	1	0	0	0	0	20	1	26	4	1	1	13	0
50	0	0	2	2	0	1	0	0	72	3	27	1	1	1	57	0
64	0	0	2	2	0	0	0	0	45	2	21	1	1	1	20	1
59	0	0	1	3	0	2	1	1	40	2	13	4	1	1	60	1
79	1	0	0	2	1	0	1	1	75	3	21	3	1	1	65	0
67	1	0	0	2	1	0	1	1	35	1	20	4	1	1	53	1
74	1	0	1	2	0	0	1	1	17	0	17	3	1	1	73	0
57	0	0	0	2	0	1	0	0	40	2	35	1	1	1	28	1
69	1	0	0	3	1	3	1	1	80	3	17	8	1	1	39	1
64	0	0	0	2	1	1	1	1	45	2	32	5	1	1	14	0
66	1	2	0	2	0	4	1	1	65	3	9	3	1	1	42	0
68	1	0	0	2	1	1	1	1	25	1	21	3	1	1	6	1
69	1	0	0	2	0	2	0	0	40	2	16	2	1	1	46	0
71	1	0	0	2	0	2	0	0	45	2	20	2	1	1	32	1
70	1	0	0	2	0	0	0	0	25	1	14	2	1	1	58	0
65	1	0	0	2	1	1	1	1	27	1	16	2	1	1	65	0
60	0	0	0	2	0	1	1	1	40	2	40	1	1	1	45	1
76	1	0	0	3	1	4	1	1	39	1	21	16	1	1	35	1
63	0	0	0	0	0	1	0	0	60	3	24	2	1	1	22	0
68	1	0	1	2	0	3	0	0	33	1	7	2	1	1	15	0
68	1	1	0	2	0	3	1	1	50	2	27	1	1	1	19	1
69	1	0	1	1	0	1	1	1	25	1	37	5	1	1	64	0
65	1	0	2	2	0	1	0	0	50	2	9	1	1	1	73	0
67	1	0	2	2	0	2	0	0	110	3	15	2	1	1	9	1
64	0	0	0	2	0	1	0	0	55	2	25	2	1	1	61	0
69	1	0	0	2	0	1	1	1	92	3	15	1	1	1	13	0
67	1	0	0	1	0	1	0	0	28	1	28	2	1	1	28	0
84	1	0	1	1	0	1	1	1	69	3	17	3	1	1	50	0
61	0	2	1	1	0	2	0	0	95	3	14	2	1	1	15	1
53	0	0	1	1	0	0	0	0	106	3	17	1	1	1	48	1
67	1	0	0	2	1	4	0	0	50	2	24	1	1	1	81	0
84	1	0	0	3	1	1	0	0	97	3	23	5	1	1	79	0
43	0	2	0	0	0	0	0	0	25	1	9	1	1	1	77	0
52	0	0	2	1	0	3	1	1	105	3	14	3	1	1	75	0
63	0	2	2	1	0	4	1	1	30	1	17	4	1	1	60	1
56	0	0	0	1	0	0	0	0	23	1	29	1	1	1	26	0
66	1	2	1	1	0	2	0	0	40	2	34	2	1	1	76	0
45	0	0	2	0	0	3	0	0	70	3	25	2	1	1	83	0
59	0	1	1	2	0	3	0	0	27	1	3	1	1	1	81	0
59	0	0	2	2	0	4	0	0	65	3	15	1	1	1	75	0
57	0	2	0	1	0	0	0	0	10	0	20	1	1	1	70	0
51	0	0	2	1	0	2	0	0	70	3	47	3	1	1	81	0
65	1	0	0	2	0	0	1	1	55	2	17	2	1	1	66	0
55	0	0	0	1	0	1	0	0	79	3	21	3	1	1	24	1
72	1	0	0	2	1	3	0	0	58	2	6	2	1	1	16	0
66	1	0	2	2	1	1	0	0	65	3	15	1	1	1	73	0
59	0	0	1	1	0	0	1	1	130	3	2	2	1	1	77	0
65	1	0	0	2	1	0	0	0	30	1	55	2	1	1	82	0
73	1	0	1	2	1	2	1	1	155	3	4	3	1	1	35	1
66	1	0	0	1	0	0	0	0	30	1	15	1	1	1	79	0
54	0	0	2	3	0	2	1	1	105	3	17	1	1	1	14	1
56	0	0	0	1	0	3	1	1	60	3	5	1	1	1	55	1
46	0	0	1	3	1	2	0	0	75	3	32	2	1	1	70	0
62	0	0	0	2	1	3	1	1	70	3	12	5	1	1	23	1
67	1	0	1	2	0	2	0	0	60	3	24	1	1	1	43	1
55	0	0	2	2	0	0	0	0	50	2	33	4	1	1	76	0
73	1	0	0	1	0	1	1	1	51	2	10	2	1	1	55	1
69	1	0	0	2	0	2	0	0	25	1	29	2	1	1	19	1
60	0	0	0	1	0	1	0	0	60	3	6	2	1	1	69	0
70	1	0	2	3	1	2	0	0	50	2	7	3	1	1	22	1
63	0	0	0	0	0	2	0	0	45	2	15	1	1	1	39	1
82	1	0	1	1	0	1	0	0	40	2	12	1	1	1	31	1
52	0	2	0	3	0	4	1	1	40	2	9	5	1	1	78	0
75	1	0	0	0	0	1	0	0	45	2	10	3	1	1	70	0
58	0	0	0	1	0	1	1	1	40	2	7	1	1	1	74	0
64	0	0	0	2	0	1	1	1	100	3	17	6	1	1	70	0
40	0	0	0	1	0	1	1	1	75	3	19	8	1	1	66	0
69	1	0	0	0	0	1	0	0	35	1	10	3	1	1	69	0
49	0	0	2	0	0	1	0	0	55	2	11	1	1	1	70	0
62	0	0	1	2	1	4	1	1	26	1	11	10	1	1	19	1
54	0	0	1	0	0	1	0	0	48	2	17	3	1	1	65	0
48	0	0	0	1	0	2	0	0	60	3	1	1	1	1	71	0
68	1	0	1	3	1	0	0	0	37	1	18	1	1	1	70	0
52	0	0	1	2	0	2	0	0	90	3	21	1	1	1	23	0
55	0	2	2	1	0	3	0	0	60	3	22	1	1	1	70	0
70	1	0	1	1	0	2	0	0	60	3	4	1	1	1	72	0
68	1	0	1	2	0	4	1	1	25	1	82	59	1	1	23	1
56	0	0	0	3	1	3	0	0	32	1	13	1	1	1	71	0
55	0	0	0	1	0	4	1	1	26	1	30	8	1	1	69	0
35	0	0	0	1	0	1	1	1	35	1	21	2	1	1	68	0
59	0	0	0	0	0	1	1	1	38	1	38	3	1	1	67	0
64	0	0	0	2	1	4	0	0	40	2	15	1	1	1	58	1
50	0	0	2	0	0	3	0	0	80	3	14	2	1	1	72	0
69	1	2	1	0	0	3	0	0	47	2	17	1	1	1	69	0
69	1	2	0	2	1	0	0	0	20	1	28	4	1	1	62	0
76	1	0	0	0	0	1	1	1	28	1	12	2	1	1	65	0
64	0	0	0	2	0	1	0	0	60	3	14	4	1	1	64	0
44	0	0	0	0	0	2	0	0	30	1	37	1	1	1	65	0
32	0	0	0	2	1	2	0	0	49	2	81	1	1	1	42	1
59	0	0	0	2	0	3	0	0	24	1	67	2	1	1	62	0
59	0	2	0	0	0	1	1	1	35	1	13	7	1	1	63	0
63	0	0	0	0	0	2	0	0	55	2	4	2	1	1	5	1
64	0	0	0	2	0	4	0	0	70	3	30	1	1	1	63	0
84	1	0	1	1	0	1	1	1	45	2	30	2	1	1	66	0
76	1	0	0	2	0	4	1	1	14	0	5	5	1	1	10	1
68	1	0	0	2	1	3	1	1	55	2	19	1	1	1	63	0
67	1	0	1	2	0	0	0	0	21	1	17	2	1	1	9	1
64	0	0	1	0	0	0	1	1	42	2	34	1	1	1	64	0
74	1	0	1	2	1	3	0	0	6	0	16	1	1	1	9	1
73	1	1	0	3	0	1	1	1	10	0	43	3	1	1	23	1
68	1	1	2	2	0	0	1	1	40	2	22	7	1	1	65	0
59	0	0	2	1	0	1	1	1	60	3	16	2	1	1	66	0
49	0	0	2	2	0	2	0	0	30	1	14	2	1	1	62	0
64	0	0	1	1	0	0	0	0	30	1	34	1	1	1	62	0
71	1	2	0	1	0	2	0	0	50	2	7	1	1	1	69	0
70	1	0	1	0	0	1	0	0	60	3	17	3	1	1	24	1
65	1	0	0	1	0	1	0	0	39	1	18	2	1	1	61	0
56	0	2	0	0	0	3	0	0	29	1	29	3	1	1	63	0
69	1	0	0	1	0	4	1	1	50	2	8	3	1	1	58	0
67	1	0	1	3	0	4	0	0	170	3	14	5	1	1	26	1
63	0	0	1	2	1	0	0	0	68	3	33	1	1	1	30	1
63	0	0	0	1	0	3	1	1	115	3	35	21	1	1	68	0
57	0	0	0	2	0	2	0	0	50	2	32	2	1	1	57	0
57	0	0	0	1	0	2	0	0	90	3	22	3	1	1	61	0
59	0	0	0	2	0	2	0	0	42	2	15	1	1	1	34	1
64	0	1	1	0	0	0	1	1	40	2	30	6	1	1	16	1
62	0	0	0	1	1	3	1	1	39	1	42	1	1	1	58	0
56	0	0	2	1	0	1	1	1	58	2	25	5	1	1	36	0
73	1	0	0	0	0	1	0	0	29	1	16	1	1	1	59	0
63	0	0	0	1	0	1	1	1	46	2	26	1	1	1	57	1
51	0	0	0	1	0	4	0	0	45	2	1	1	1	1	57	0
49	0	0	0	1	0	1	1	1	30	1	16	7	1	1	70	0
63	0	0	0	3	0	2	0	0	95	3	36	1	1	1	10	1
60	0	0	2	2	0	1	1	1	40	2	51	5	1	1	56	0
52	0	2	0	2	1	1	1	1	70	3	7	2	1	1	9	1
50	0	0	2	0	1	0	0	0	67	3	27	19	1	1	59	0
83	1	0	1	1	0	2	1	1	90	3	19	8	1	1	19	1
64	0	0	0	1	0	3	1	1	55	2	21	4	1	1	59	0
69	1	2	1	1	0	1	1	1	53	2	22	7	1	1	54	0
59	0	2	0	2	0	2	1	1	65	3	18	3	1	1	10	1
64	0	0	0	1	0	3	0	0	38	1	25	2	1	1	54	0
60	0	0	0	1	0	1	0	0	60	3	18	1	1	1	53	0
59	0	0	2	0	0	1	0	0	55	2	10	1	1	1	29	1
62	0	0	0	1	0	1	0	0	50	2	12	1	1	1	55	0
64	0	1	2	0	0	1	0	0	55	2	17	1	1	1	56	0
57	0	0	2	2	1	2	0	0	55	2	6	4	1	1	12	1
54	0	0	1	2	0	0	1	1	30	1	14	1	1	1	53	0
59	0	0	1	1	0	3	1	1	137	3	11	2	1	1	54	0
66	1	0	1	2	1	2	1	1	85	3	27	5	1	1	54	0
57	0	1	2	2	0	0	0	0	50	2	21	5	1	1	57	0
57	0	0	2	1	0	0	0	0	45	2	13	1	1	1	53	0
57	0	0	2	1	0	2	0	0	35	1	19	4	1	1	52	0
57	0	0	0	2	0	1	1	1	40	2	31	11	1	1	24	1
58	0	0	0	0	0	1	0	0	52	2	34	4	1	1	52	0
54	0	0	0	1	0	4	1	1	60	3	34	3	1	1	50	0
49	0	0	0	0	0	4	1	1	42	2	18	3	1	1	52	0
77	1	0	0	2	0	0	0	0	65	3	11	1	1	1	51	0
65	1	0	1	2	1	2	1	1	108	3	21	4	1	1	30	1
65	1	2	1	2	0	2	0	0	82	3	7	2	1	1	39	1
63	0	0	0	3	1	0	0	0	28	1	15	1	1	1	51	0
81	1	0	0	0	0	3	1	1	75	3	35	5	1	1	57	0
73	1	0	1	2	1	1	0	0	55	2	27	1	1	1	21	1
55	0	0	1	2	0	2	0	0	110	3	4	3	1	1	66	0
82	1	0	0	2	1	4	0	0	45	2	5	3	1	1	47	1
73	1	0	1	2	0	2	1	1	70	3	36	5	1	1	49	0
56	0	0	2	0	0	0	0	0	22	1	10	2	1	1	49	0
52	0	0	1	1	0	3	0	0	50	2	7	3	1	1	47	0
67	1	0	1	1	0	2	0	0	80	3	11	1	1	1	55	0
57	0	0	0	1	0	1	0	0	31	1	27	1	1	1	30	0
52	0	0	0	1	0	2	0	0	55	2	11	1	1	1	48	0
56	0	0	0	2	0	1	1	1	80	3	16	13	1	1	45	0
61	0	0	0	2	1	2	0	0	100	3	8	1	1	1	32	1
56	0	0	0	1	0	3	1	1	420	3	18	2	1	1	16	1
57	0	0	2	1	0	1	0	0	35	1	26	2	1	1	44	0
60	0	0	0	1	0	1	1	1	42	2	15	5	1	1	45	0
62	0	1	0	2	1	4	0	0	55	2	16	2	1	1	45	0
57	0	0	0	0	0	1	0	0	50	2	17	2	1	1	44	0
60	0	1	2	3	1	1	0	0	36	1	32	1	1	1	48	0
70	1	1	1	2	0	2	1	1	47	2	39	10	1	1	30	1
41	0	0	0	0	0	1	0	0	100	3	13	2	1	1	50	0
56	0	0	0	2	0	0	0	0	26	1	22	1	1	1	45	0
46	0	0	2	2	0	1	0	0	56	2	23	2	1	1	44	0
57	0	0	0	2	0	3	0	0	60	3	4	1	1	1	44	0
70	1	0	0	3	1	3	1	1	50	2	34	15	1	1	43	0
60	0	0	0	2	0	3	1	1	35	1	39	2	1	1	17	1
57	0	0	0	2	0	3	1	1	55	2	29	7	1	1	42	0
54	0	0	1	2	0	1	0	0	60	3	13	1	1	1	42	0
62	0	2	0	1	0	3	1	1	80	3	42	8	1	1	27	1
40	0	0	2	0	0	3	0	0	75	3	36	2	1	1	41	0
45	0	0	2	0	0	1	1	1	30	1	32	3	1	1	39	0
74	1	0	1	3	1	1	1	1	76	3	14	8	1	1	40	1
55	0	0	2	3	0	3	0	0	61	3	2	1	1	1	25	0
75	1	0	0	2	0	2	0	0	50	2	14	1	1	1	7	1
71	1	1	0	2	1	1	1	1	70	3	8	5	1	1	41	0
50	0	0	0	3	1	3	0	0	75	3	40	2	1	1	33	0
63	0	0	0	2	0	0	1	1	40	2	6	1	1	1	38	0
56	0	2	0	0	0	0	0	0	102	3	29	3	1	1	35	0
56	0	2	0	1	0	0	0	0	25	1	30	2	1	1	32	0
64	0	0	0	1	0	2	0	0	117	3	17	1	1	1	47	0
60	0	0	2	1	0	1	0	0	62	3	30	2	1	1	15	1
60	0	0	0	1	0	1	1	1	26	1	20	1	1	1	35	0
74	1	0	1	2	1	2	0	0	50	2	15	2	1	1	35	0
77	1	0	1	3	1	3	1	1	55	2	28	17	1	1	35	0
61	0	2	0	1	0	1	0	0	45	2	13	1	1	1	19	1
64	0	0	0	0	0	1	1	1	50	2	25	4	1	1	37	0
68	1	0	0	2	0	0	1	1	50	2	33	7	1	1	34	0
66	1	0	2	3	1	1	1	1	60	3	5	3	1	1	36	0
72	1	0	0	2	1	2	0	0	58	2	9	2	1	1	34	0
64	0	0	0	1	0	2	0	0	50	2	27	1	1	1	33	0
62	0	0	0	1	0	1	0	0	75	3	34	2	1	1	37	0
63	0	0	0	0	0	2	1	1	32	1	7	3	1	1	37	0
66	1	0	2	1	0	2	1	1	60	3	5	1	1	1	35	0
50	0	0	0	2	0	1	1	1	55	2	52	7	1	1	35	0
77	1	0	0	2	0	0	0	0	37	1	53	1	1	1	32	0
72	1	0	1	3	1	2	0	0	56	2	21	1	1	1	34	0
69	1	0	1	3	0	1	0	0	115	3	8	2	1	1	33	0
53	0	0	1	2	0	2	0	0	130	3	25	1	1	1	31	0
54	0	0	0	1	0	0	0	0	70	3	9	2	1	1	33	0
76	1	0	0	1	0	1	0	0	53	2	30	1	1	1	14	0
76	1	0	1	2	1	3	1	1	90	3	25	9	1	1	23	1
53	0	0	0	2	0	0	0	0	40	2	34	2	1	1	28	0
61	0	0	1	1	0	0	1	1	57	2	25	11	1	1	34	0
67	1	0	0	1	0	1	0	0	31	1	11	2	1	1	32	0
38	0	0	1	0	0	0	0	0	9	0	27	2	1	1	41	0
66	1	0	2	2	0	2	1	1	95	3	18	5	1	1	34	0
58	0	0	0	1	0	1	0	0	35	1	52	2	1	1	31	0
57	0	0	0	1	0	1	1	1	75	3	34	5	1	1	46	0
61	0	0	0	0	0	0	1	1	40	2	21	4	1	1	34	0
64	0	0	2	0	0	0	0	0	37	1	16	2	1	1	30	0
54	0	2	0	0	0	4	1	1	95	3	22	14	1	1	37	0
61	0	0	1	2	0	3	0	0	55	2	30	3	1	1	29	0
53	0	0	1	0	0	2	1	1	101	3	24	5	1	1	31	0
69	1	0	0	2	0	2	0	0	52	2	40	3	1	1	19	1
56	0	0	0	2	0	1	1	1	30	1	33	4	1	1	31	0
53	0	2	0	0	0	1	0	0	25	1	16	1	1	1	33	0
58	0	0	0	1	0	1	0	0	70	3	12	3	1	1	31	0
76	1	0	0	3	0	2	1	1	70	3	25	1	1	1	20	1
52	0	0	0	0	0	0	1	1	16	0	10	2	1	1	28	0
60	0	0	0	3	0	3	0	0	20	1	6	4	1	1	18	0
64	0	2	1	0	0	0	0	0	32	1	33	4	1	1	30	0
54	0	2	0	1	0	0	0	0	47	2	15	1	1	1	21	0
64	0	0	2	1	0	0	0	0	40	2	20	3	1	1	41	0
63	0	0	0	0	0	1	0	0	45	2	13	1	1	1	24	0
57	0	0	0	1	0	0	1	1	27	1	23	2	1	1	30	0
51	0	0	0	3	0	4	1	1	133	3	21	5	1	1	29	0
66	1	0	1	3	1	0	1	1	60	3	21	4	1	1	22	1
72	1	2	0	3	0	1	1	1	48	2	28	3	1	1	29	0
74	1	0	0	0	0	0	1	1	46	2	10	1	1	1	33	0
65	1	0	0	1	0	0	0	0	45	2	15	1	1	1	30	0
62	0	0	0	2	0	0	1	1	19	0	64	3	1	1	27	0
56	0	0	1	1	0	1	0	0	50	2	6	1	1	1	30	0
68	1	0	0	2	1	2	1	1	95	3	31	4	1	1	26	0
73	1	0	0	3	1	4	1	1	140	3	13	10	1	1	26	0
60	0	2	2	2	0	1	1	1	35	1	21	3	1	1	29	0
68	1	0	0	0	0	1	0	0	35	1	22	2	1	1	26	0
61	0	0	1	3	1	1	1	1	110	3	83	14	1	1	24	0
50	0	0	0	1	0	2	0	0	30	1	49	2	1	1	25	0
67	1	0	0	3	1	0	0	0	15	0	21	2	1	1	25	0
62	0	0	0	2	0	2	1	1	50	2	30	3	1	1	24	0
69	1	2	2	0	0	1	0	0	25	1	10	1	1	1	23	0
64	0	0	1	2	1	3	1	1	40	2	20	6	1	1	9	1
69	1	0	2	2	0	1	1	1	25	1	18	1	1	1	23	0
56	0	0	2	1	0	0	0	0	71	3	9	5	1	1	21	0
56	0	0	0	2	0	2	0	0	65	3	20	2	1	1	24	0
66	1	0	1	1	0	1	0	0	65	3	31	1	1	1	25	0
57	0	0	2	2	1	2	0	0	135	3	15	2	1	1	18	1
49	0	0	1	0	0	3	1	1	52	2	12	3	1	1	4	0
55	0	0	0	1	0	3	1	1	40	2	26	2	1	1	21	0
54	0	2	0	1	0	2	0	0	30	1	21	3	1	1	35	0
67	1	0	0	2	1	3	0	0	65	3	18	1	1	1	16	1
64	0	0	1	2	1	3	1	1	40	2	20	1	1	1	8	1
70	1	0	0	1	0	3	1	1	55	2	42	5	1	1	22	0
69	1	0	1	3	0	2	0	0	50	2	20	6	1	1	20	0
52	0	0	0	1	0	1	0	0	65	3	20	1	1	1	18	0
78	1	0	0	2	1	0	1	1	45	2	24	5	1	1	19	0
61	0	0	0	1	0	1	0	0	60	3	13	3	1	1	16	1
61	0	1	2	2	1	3	1	1	40	2	11	1	1	1	10	1
84	1	0	0	2	1	1	1	1	60	3	7	2	1	1	19	0
67	1	0	0	1	0	1	1	1	69	3	25	9	1	1	17	0
61	0	0	2	1	0	0	1	1	40	2	41	15	1	1	29	0
62	0	0	1	2	1	1	1	1	35	1	22	4	1	1	18	0
42	0	0	1	2	0	0	0	0	75	3	14	1	1	1	18	0
73	1	1	0	2	1	4	1	1	154	3	8	5	1	1	16	0
53	0	2	0	2	0	3	0	0	77	3	14	2	1	1	12	0
52	0	0	0	1	0	0	0	0	90	3	2	1	1	1	16	0
58	0	0	0	3	1	2	0	0	35	1	10	1	1	1	14	0
49	0	0	0	2	0	1	0	0	45	2	10	2	1	1	9	0
51	0	0	0	0	0	4	1	1	114	3	28	17	1	1	16	0
59	0	2	2	2	0	3	0	0	75	3	5	1	1	1	22	0
50	0	0	0	1	0	2	0	0	120	3	56	3	1	1	16	0
65	1	0	0	1	0	1	1	1	50	2	28	6	1	1	16	0
68	1	2	0	2	1	3	1	1	30	1	22	8	1	1	15	0
64	0	0	1	2	0	1	0	0	35	1	18	1	1	1	15	0
70	1	2	1	3	1	2	0	0	95	3	4	2	1	1	21	0
58	0	0	2	0	0	1	0	0	25	1	10	2	1	1	12	0
54	0	0	0	3	0	2	0	0	90	3	7	1	1	1	14	0
63	0	0	0	3	0	0	0	0	67	3	25	1	1	1	14	0
62	0	0	1	2	0	1	1	1	32	1	31	2	1	1	13	0
55	0	0	2	1	0	1	0	0	60	3	20	1	1	1	12	0
68	1	0	1	1	0	1	0	0	40	2	21	1	1	1	15	0
47	0	0	2	1	0	4	1	1	48	2	26	2	1	1	14	0
60	0	2	0	1	0	4	0	0	65	3	20	1	1	1	13	0
62	0	0	1	2	0	2	0	0	130	3	41	5	1	1	15	0
71	1	0	1	3	1	4	1	1	30	1	25	3	1	1	15	0
51	0	0	0	1	0	2	0	0	80	3	55	1	1	1	12	0
43	0	0	0	0	0	3	0	0	120	3	2	2	1	1	14	0
66	1	0	1	2	1	2	0	0	45	2	40	1	1	1	13	0
66	1	0	1	2	1	1	0	0	37	1	54	3	1	1	13	0
62	0	0	0	1	0	1	1	1	42	2	31	2	1	1	12	0
65	1	0	1	2	1	1	1	1	75	3	6	2	1	1	12	0
54	0	0	2	2	0	1	0	0	45	2	18	3	1	1	16	0
54	0	0	0	2	0	1	1	1	30	1	10	3	1	1	16	0
68	1	0	0	3	1	2	1	1	68	3	17	4	1	1	7	0
56	0	0	2	1	0	1	0	0	40	2	11	2	1	1	18	0
58	0	0	0	1	0	1	1	1	65	3	31	1	1	1	13	0
75	1	0	0	2	0	0	0	0	35	1	11	4	1	1	14	0
48	0	0	2	3	0	0	0	0	40	2	13	1	1	1	10	0
44	0	0	0	2	0	0	0	0	35	1	22	1	1	1	12	0
68	1	0	0	2	1	3	0	0	70	3	29	6	1	1	13	0
58	0	0	2	2	0	1	0	0	70	3	2	1	1	1	18	0
74	1	0	1	0	0	2	0	0	30	1	18	1	1	1	26	0
57	0	2	2	2	0	3	0	0	60	3	22	2	1	1	14	0
64	0	0	0	3	1	1	1	1	100	3	22	10	1	1	12	0
80	1	0	1	3	1	3	0	0	60	3	4	1	1	1	27	1
68	1	0	0	2	0	1	0	0	60	3	8	2	1	1	12	0
65	1	0	0	2	1	0	0	0	60	3	15	1	1	1	17	0
64	0	0	0	3	0	1	1	1	50	2	22	7	1	1	26	1
58	0	0	0	2	1	1	0	0	40	2	10	1	1	1	28	0
54	0	0	0	2	1	0	0	0	90	3	17	2	1	1	73	0
76	1	0	1	0	0	1	0	0	85	3	19	1	1	1	34	1
60	0	0	0	1	0	2	0	0	60	3	7	3	1	1	81	0
57	0	0	0	1	0	3	0	0	70	3	25	1	1	1	80	0
47	0	0	0	1	0	1	0	0	30	1	16	2	1	1	76	0
65	1	0	1	2	0	2	0	0	51	2	13	5	1	1	81	0
61	0	0	1	2	0	0	0	0	9	0	11	1	1	1	78	0
49	0	0	0	0	0	0	0	0	45	2	27	1	1	1	43	1
70	1	0	1	3	0	2	0	0	21	1	21	1	1	1	30	1
35	0	0	2	2	0	2	0	0	105	3	17	1	1	1	73	0
51	0	0	2	2	0	1	1	1	75	3	4	1	1	1	79	0
60	0	0	0	2	0	0	0	0	38	1	12	1	1	1	68	0
53	0	0	1	0	0	2	0	0	96	3	19	5	1	1	77	0
43	0	0	1	1	0	1	1	1	80	3	19	7	1	1	65	0
72	1	0	1	3	0	3	1	1	50	2	12	1	1	1	64	0
64	0	0	0	3	0	4	0	0	50	2	8	3	1	1	64	0
66	1	0	0	3	1	2	1	1	30	1	23	3	1	1	60	0
64	0	0	0	3	0	3	1	1	42	2	13	3	1	1	58	1
72	1	0	0	2	0	3	1	1	45	2	10	2	1	1	61	0
54	0	0	2	0	0	0	0	0	50	2	10	1	1	1	63	0
61	0	0	0	2	1	3	1	1	35	1	38	10	1	1	13	1
55	0	0	1	1	0	1	0	0	37	1	8	3	1	1	59	0
56	0	0	1	1	0	1	0	0	85	3	6	2	1	1	30	1
51	0	0	0	1	0	2	0	0	30	1	11	1	1	1	54	0
70	1	1	0	2	0	0	0	0	3	0	16	2	1	1	52	0
75	1	0	0	1	0	0	0	0	36	1	14	3	1	1	54	0
48	0	0	0	3	0	1	0	0	60	3	17	1	1	1	53	0
70	1	0	0	1	0	0	0	0	40	2	14	2	1	1	27	1
52	0	0	0	3	0	1	0	0	45	2	9	1	1	1	49	0
48	0	0	1	3	0	0	0	0	15	0	11	1	1	1	51	0
65	1	0	1	3	0	4	1	1	150	3	4	3	1	1	25	1
82	1	0	1	3	1	1	1	1	60	3	14	1	1	1	28	1
74	1	0	1	3	1	3	0	0	100	3	16	1	1	1	42	0
78	1	0	0	2	0	0	0	0	113	3	11	1	1	1	6	1
63	0	0	1	2	0	3	1	1	65	3	19	1	1	1	41	0
66	1	0	1	1	0	3	1	1	40	2	17	2	1	1	33	1
60	0	0	0	2	1	2	0	0	78	3	6	1	1	1	16	1
41	0	0	0	1	0	3	0	0	50	2	18	2	1	1	40	0
80	1	0	0	1	0	1	0	0	35	1	9	2	1	1	33	0
63	0	0	0	3	0	2	0	0	55	2	2	1	1	1	15	1
63	0	0	0	1	0	4	0	0	55	2	7	3	1	1	31	0
64	0	0	0	2	0	4	1	1	100	3	2	2	1	1	34	0
55	0	0	1	1	0	2	0	0	50	2	10	1	1	1	32	0
66	1	0	0	3	0	1	0	0	75	3	7	4	1	1	30	0
65	1	0	0	1	0	2	0	0	65	3	16	1	1	1	30	0
56	0	0	2	2	0	3	0	0	28	1	11	2	1	1	25	0
47	0	0	0	1	0	0	0	0	45	2	6	1	1	1	26	0
62	0	0	0	1	0	3	1	1	50	2	18	4	1	1	33	0
73	1	0	0	1	0	1	1	1	70	3	11	3	1	1	23	1
62	0	0	1	2	0	1	0	0	66	3	9	3	1	1	22	0
74	1	0	1	1	0	1	0	0	38	1	15	4	1	1	22	0
42	0	0	1	3	0	2	0	0	85	3	10	2	1	1	19	0
72	1	0	0	2	1	2	0	0	45	2	3	1	1	1	18	0
40	0	0	1	2	0	1	0	0	50	2	25	2	1	1	20	0
43	0	0	0	2	0	1	1	1	120	3	1	1	1	1	19	0
53	0	0	0	0	0	1	0	0	25	1	15	1	1	1	26	0
55	0	0	1	3	0	0	1	1	35	1	16	1	1	1	17	0
77	1	1	1	2	1	2	1	1	80	3	21	1	1	1	18	0
47	0	0	0	1	0	3	0	0	75	3	9	4	1	1	16	0
78	1	0	0	2	1	3	1	1	45	2	17	8	1	1	6	1
68	1	0	0	2	1	0	1	1	45	2	11	7	1	1	13	1
82	1	1	0	2	1	2	0	0	45	2	8	4	1	1	5	1
72	1	0	0	2	1	4	1	1	120	3	7	6	1	1	13	0
67	1	0	1	1	0	2	0	0	75	3	13	1	1	1	17	0
54	0	0	2	2	0	3	1	1	90	3	10	3	1	1	20	0
56	0	1	0	1	0	0	0	0	55	2	4	3	1	1	33	0
71	1	0	1	2	0	3	1	1	160	3	7	6	1	1	12	1
67	1	1	0	2	1	2	1	1	75	3	13	2	1	1	23	0
69	1	1	1	3	1	2	0	0	6	0	12	1	1	1	21	0
66	1	0	0	2	0	1	0	0	50	2	13	2	1	1	29	0
60	0	0	0	1	0	2	1	1	70	3	14	3	1	1	83	0
61	0	0	1	2	1	1	1	1	35	1	20	9	1	1	15	1
39	0	1	0	2	0	1	0	0	65	3	15	1	1	1	77	0
62	0	1	2	2	1	1	1	1	58	2	22	9	1	1	23	1
56	0	0	0	1	0	1	0	0	20	1	17	1	1	1	64	0
60	0	0	1	1	0	1	0	0	27	1	37	1	1	1	70	0
57	0	1	0	2	1	3	1	1	75	3	15	10	1	1	42	1
48	0	0	1	2	1	3	0	0	50	2	15	8	1	1	5	1
53	0	0	2	1	0	1	0	0	90	3	30	4	1	1	66	0
78	1	1	0	2	0	0	1	1	34	1	14	3	1	1	53	0
82	1	0	1	2	1	0	0	0	36	1	31	1	1	1	63	0
67	1	1	1	1	0	1	0	0	62	3	8	1	1	1	56	0
57	0	1	0	1	0	2	0	0	15	0	14	2	1	1	7	1
63	0	1	0	2	0	2	0	0	35	1	15	4	1	1	54	0
65	1	0	0	2	1	4	0	0	50	2	20	4	1	1	29	1
67	1	0	1	3	0	2	1	1	90	3	8	5	1	1	49	0
41	0	1	2	2	0	4	0	0	65	3	11	1	1	1	56	0
65	1	1	1	2	0	3	1	1	20	1	74	22	1	1	47	0
44	0	1	1	2	0	2	0	0	13	0	8	1	1	1	50	0
73	1	0	2	2	0	1	1	1	79	3	2	2	1	1	43	0
62	0	1	2	2	1	4	0	0	55	2	32	1	1	1	7	1
67	1	0	1	2	1	4	1	1	210	3	4	4	1	1	23	1
70	1	0	0	3	1	1	0	0	35	1	9	1	1	1	44	0
54	0	0	2	1	0	0	1	1	64	3	43	3	1	1	35	0
64	0	1	0	2	1	1	0	0	80	3	20	3	1	1	31	0
66	1	0	0	2	1	3	0	0	30	1	8	3	1	1	22	1
53	0	0	1	1	0	2	1	1	77	3	14	2	1	1	31	0
70	1	0	2	2	0	1	0	0	20	1	21	1	1	1	28	1
64	0	1	1	2	0	2	1	1	35	1	7	1	1	1	29	0
54	0	1	2	1	0	0	0	0	95	3	14	5	1	1	29	0
66	1	1	0	3	1	4	0	0	53	2	7	1	1	1	28	0
57	0	0	1	2	1	0	0	0	16	0	33	9	1	1	26	0
68	1	1	2	2	1	1	1	1	80	3	58	47	1	1	8	1
66	1	0	2	3	0	2	0	0	135	3	32	1	1	1	28	0
65	1	1	2	2	0	0	1	1	89	3	5	3	1	1	25	0
72	1	1	0	3	1	1	1	1	52	2	6	3	1	1	23	0
68	1	0	0	1	0	2	0	0	60	3	13	5	1	1	22	0
63	0	1	1	2	0	3	0	0	70	3	29	25	1	1	14	1
59	0	1	0	2	1	3	0	0	97	3	12	7	1	1	20	0
59	0	0	0	1	0	1	0	0	46	2	17	2	1	1	23	0
68	1	0	1	2	0	1	0	0	30	1	8	1	1	1	23	0
66	1	1	1	2	1	3	1	1	70	3	5	5	1	1	15	0
78	1	0	2	2	1	3	1	1	100	3	8	8	1	1	19	1
75	1	1	1	2	0	1	1	1	92	3	30	12	1	1	9	1
58	0	0	1	2	0	1	0	0	70	3	15	2	1	1	16	0
64	0	1	2	2	0	0	1	1	67	3	19	11	1	1	13	0
73	1	0	2	0	0	3	1	1	45	2	19	13	1	1	10	1
72	1	0	0	0	0	2	1	1	120	3	5	2	1	1	13	0
54	0	0	0	1	0	2	0	0	80	3	5	1	1	1	15	0
60	0	0	0	2	0	4	0	0	41	2	10	1	1	1	53	0
59	0	0	1	1	0	0	0	0	25	1	20	2	1	1	48	0
89	1	0	0	2	1	3	1	1	40	2	10	1	1	1	38	1
54	0	2	0	2	0	2	0	0	40	2	10	3	1	1	49	0
65	1	0	0	2	1	2	0	0	60	3	6	1	1	1	13	1
68	1	0	0	0	0	1	0	0	43	2	11	1	1	1	31	1
77	1	0	1	2	0	2	0	0	50	2	14	8	1	1	32	0
59	0	0	0	2	1	0	1	1	32	1	18	6	1	1	48	0
64	0	0	1	2	1	1	0	0	28	1	18	2	1	1	20	0
75	1	0	1	2	0	0	0	0	35	1	16	2	1	1	52	0
71	1	0	0	2	1	0	0	0	20	1	7	1	1	1	22	1
66	1	0	1	2	0	3	1	1	88	3	18	8	1	1	26	0
62	0	0	2	1	0	0	0	0	32	1	14	1	1	1	39	0
56	0	0	2	1	0	0	0	0	25	1	13	2	1	1	61	1
65	1	0	0	0	0	0	0	0	40	2	12	1	1	1	55	0
67	1	0	0	1	0	1	0	0	30	1	10	1	1	1	49	1
49	0	0	0	1	0	2	0	0	45	2	39	4	1	1	79	0
67	1	0	0	2	0	3	0	0	15	0	31	5	1	1	79	0
58	0	0	2	2	1	2	1	1	60	3	35	3	1	1	24	1
67	1	0	0	2	0	4	1	1	44	2	13	5	1	1	28	1
59	0	0	0	1	0	1	0	0	50	2	26	1	1	1	78	0
48	0	0	2	1	0	1	0	0	35	1	30	2	1	1	77	0
67	1	1	2	2	1	1	0	0	35	1	17	1	1	1	78	0
68	1	0	1	1	0	2	0	0	60	3	3	2	1	1	61	1
43	0	0	2	1	0	2	0	0	42	2	8	1	1	1	75	0
70	1	1	2	2	0	0	1	1	70	3	14	1	1	1	76	0
58	0	0	0	2	0	1	0	0	48	2	15	2	1	1	73	0
50	0	1	1	0	0	3	1	1	45	2	12	8	1	1	62	1
59	0	0	0	1	0	2	1	1	20	1	10	9	1	1	73	0
60	0	0	0	1	0	1	0	0	50	2	16	2	1	1	73	0
62	0	0	0	3	1	0	1	1	25	1	28	4	1	1	20	1
69	1	0	1	2	0	1	0	0	40	2	8	1	1	1	20	1
67	1	1	0	2	1	3	1	1	70	3	11	8	1	1	41	1
64	0	0	0	1	0	1	0	0	16	0	27	1	1	1	79	0
61	0	2	2	1	0	0	0	0	40	2	14	2	1	1	72	0
58	0	0	0	2	0	3	1	1	50	2	10	1	1	1	62	0
72	1	0	2	1	0	0	0	0	50	2	16	2	1	1	28	1
74	1	1	0	3	1	0	0	0	66	3	17	1	1	1	68	0
55	0	0	0	0	0	0	0	0	35	1	8	4	1	1	75	0
76	1	0	0	2	1	2	0	0	90	3	8	3	1	1	65	0
63	0	1	1	2	1	4	0	0	60	3	13	2	1	1	37	0
66	1	0	0	2	0	1	0	0	50	2	8	2	1	1	34	1
69	1	0	0	1	0	3	0	0	80	3	20	1	1	1	28	1
57	0	0	0	1	0	1	0	0	30	1	18	2	1	1	61	0
52	0	0	0	2	1	3	0	0	95	3	4	1	1	1	17	1
50	0	1	1	2	0	2	0	0	25	1	14	5	1	1	60	0
64	0	1	1	2	0	1	0	0	40	2	7	1	1	1	33	1
76	1	0	1	2	1	3	0	0	53	2	16	1	1	1	44	1
68	1	0	0	0	0	1	0	0	37	1	43	1	1	1	56	0
64	0	0	0	1	0	1	1	1	35	1	29	5	1	1	58	0
79	1	1	1	2	1	0	0	0	50	2	12	1	1	1	24	1
82	1	0	0	2	0	3	0	0	40	2	7	1	1	1	15	1
59	0	0	1	1	0	1	0	0	65	3	8	1	1	1	53	0
55	0	2	0	2	0	3	0	0	70	3	27	6	1	1	37	0
64	0	0	0	2	1	0	1	1	65	3	4	1	1	1	51	0
64	0	0	2	2	1	0	0	0	70	3	32	1	1	1	12	1
87	1	0	1	1	0	2	0	0	30	1	6	2	1	1	51	0
57	0	0	1	1	0	1	1	1	65	3	28	4	1	1	52	0
57	0	0	0	0	0	0	1	1	60	3	35	1	1	1	49	0
71	1	0	1	2	1	1	0	0	50	2	18	3	1	1	24	1
70	1	0	2	1	0	1	0	0	30	1	14	3	1	1	46	0
58	0	0	2	2	0	1	0	0	20	1	30	1	1	1	44	0
70	1	0	2	2	1	1	0	0	70	3	5	1	1	1	44	0
62	0	2	0	1	0	1	1	1	80	3	9	1	1	1	44	0
73	1	1	1	2	1	2	0	0	65	3	5	1	1	1	44	0
61	0	0	0	0	0	1	0	0	70	3	9	1	1	1	44	0
61	0	0	0	2	1	1	0	0	30	1	6	1	1	1	42	0
79	1	0	0	2	1	2	1	1	35	1	5	2	1	1	41	0
56	0	0	0	1	0	4	1	1	54	2	57	13	1	1	49	0
69	1	0	1	1	0	3	0	0	60	3	16	1	1	1	39	0
54	0	0	0	2	0	1	0	0	21	1	15	3	1	1	38	0
51	0	0	0	1	0	3	0	0	60	3	16	2	1	1	38	0
58	0	2	0	1	0	2	0	0	99	3	29	7	1	1	39	1
65	1	0	0	0	0	0	1	1	15	0	18	1	1	1	37	0
65	1	1	2	2	1	0	1	1	130	3	17	4	1	1	34	0
60	0	0	1	0	0	1	0	0	65	3	5	1	1	1	32	0
67	1	0	1	1	0	3	0	0	40	2	2	2	1	1	32	0
61	0	0	1	1	0	3	1	1	50	2	19	2	1	1	40	0
66	1	0	0	1	0	1	0	0	55	2	24	1	1	1	33	0
52	0	0	0	3	0	2	1	1	25	1	5	5	1	1	36	0
78	1	0	0	2	0	4	0	0	47	2	4	2	1	1	25	1
55	0	0	0	1	0	0	0	0	45	2	3	1	1	1	34	0
76	1	0	1	1	0	1	0	0	50	2	2	1	1	1	35	0
78	1	0	1	2	0	1	0	0	50	2	12	1	1	1	36	0
64	0	0	2	1	0	1	0	0	55	2	9	1	1	1	34	1
70	1	0	1	2	0	3	0	0	40	2	11	1	1	1	11	1
59	0	0	0	1	0	2	0	0	75	3	35	1	1	1	32	0
82	1	0	1	1	0	1	0	0	29	1	20	1	1	1	35	0
71	1	0	0	2	0	0	0	0	70	3	11	1	1	1	21	1
76	1	0	1	1	0	1	0	0	48	2	6	2	1	1	32	0
56	0	0	2	1	0	1	0	0	53	2	2	1	1	1	11	0
57	0	0	0	1	0	2	0	0	37	1	9	4	1	1	29	0
78	1	0	1	2	0	1	0	0	35	1	6	1	1	1	27	0
78	1	0	1	2	1	3	1	1	130	3	28	2	1	1	26	0
71	1	0	1	1	0	4	1	1	50	2	33	3	1	1	27	0
57	0	0	1	0	0	0	1	1	50	2	18	1	1	1	25	0
54	0	0	0	1	0	0	0	0	35	1	9	1	1	1	25	0
58	0	0	0	1	0	1	0	0	44	2	14	4	1	1	24	0
52	0	0	0	0	0	0	0	0	45	2	5	3	1	1	24	0
57	0	2	0	2	0	3	1	1	80	3	9	6	1	1	28	0
62	0	0	0	2	0	1	0	0	45	2	8	2	1	1	25	0
51	0	0	0	1	0	0	0	0	48	2	14	5	1	1	23	0
71	1	0	0	0	0	1	0	0	45	2	15	3	1	1	20	0
66	1	0	0	1	0	1	0	0	30	1	23	1	1	1	21	0
54	0	0	2	1	0	0	1	1	50	2	16	7	1	1	23	0
72	1	0	1	3	0	4	1	1	70	3	8	2	1	1	13	0
58	0	0	0	1	0	1	0	0	50	2	11	2	1	1	20	0
64	0	1	1	1	0	0	0	0	70	3	44	2	1	1	21	0
53	0	0	2	1	0	3	0	0	90	3	9	2	1	1	22	0
58	0	0	0	2	0	3	0	0	48	2	37	1	1	1	19	0
64	0	1	1	2	0	0	0	0	40	2	16	12	1	1	21	0
62	0	2	1	2	1	3	1	1	68	3	49	21	1	1	15	0
73	1	0	0	2	0	1	1	1	42	2	29	2	1	1	15	0
63	0	1	2	1	0	2	0	0	70	3	26	1	1	1	23	1
59	0	0	0	3	1	2	1	1	30	1	24	3	1	1	14	1
62	0	0	0	2	0	0	1	1	35	1	24	7	1	1	14	0
59	0	0	0	1	0	1	0	0	45	2	8	1	1	1	18	0
60	0	0	1	2	0	2	0	0	60	3	7	1	1	1	16	0
65	1	0	0	0	0	1	0	0	25	1	3	1	1	1	16	0
41	0	0	2	1	0	0	0	0	45	2	10	2	1	1	16	0
58	0	0	1	1	0	2	0	0	40	2	20	1	1	1	9	0
59	0	0	0	2	0	0	0	0	38	1	18	3	1	1	18	0
64	0	0	1	3	1	2	0	0	30	1	25	2	1	1	14	0
56	0	0	2	1	0	1	0	0	56	2	13	3	1	1	13	0
64	0	0	0	3	1	4	1	1	50	2	30	26	1	1	23	1
72	1	0	1	1	0	3	0	0	75	3	23	14	1	1	18	1
76	1	0	0	2	0	1	0	0	72	3	26	2	1	1	81	0
65	1	1	0	3	0	4	0	0	50	2	11	2	1	1	16	1
52	0	0	0	1	0	0	0	0	42	2	5	1	1	1	79	0
61	0	1	2	2	1	4	1	1	80	3	1	1	1	1	82	0
58	0	0	1	1	0	2	1	1	20	1	14	2	1	1	76	0
56	0	0	1	2	1	3	0	0	125	3	7	4	1	1	5	0
60	0	1	2	1	1	2	0	0	60	3	11	2	1	1	73	0
63	0	0	0	1	0	2	1	1	55	2	2	1	1	1	21	1
85	1	0	1	3	0	0	0	0	55	2	25	1	1	1	30	1
79	1	0	1	2	1	3	1	1	52	2	10	4	1	1	10	1
59	0	0	0	0	0	2	0	0	50	2	12	1	1	1	75	0
66	1	0	0	1	0	2	0	0	57	2	13	1	1	1	65	1
54	0	1	1	2	0	1	1	1	35	1	16	2	1	1	67	0
65	1	0	2	1	0	1	0	0	27	1	21	1	1	1	66	0
54	0	0	1	3	0	0	0	0	95	3	26	1	1	1	64	0
59	0	0	0	1	0	2	0	0	60	3	26	3	1	1	81	0
61	0	0	2	0	0	1	0	0	30	1	27	1	1	1	58	0
67	1	1	1	3	1	4	1	1	50	2	8	3	1	1	62	0
47	0	0	1	2	0	1	0	0	36	1	1	1	1	1	33	1
64	0	0	0	3	0	3	1	1	58	2	16	9	1	1	43	0
63	0	0	0	0	0	0	0	0	32	1	30	1	1	1	61	0
72	1	0	1	2	0	1	1	1	53	2	25	7	1	1	60	0
63	0	2	0	2	0	1	0	0	85	3	20	5	1	1	51	0
67	1	0	1	0	0	0	0	0	55	2	34	9	1	1	53	0
38	0	0	1	3	1	0	0	0	4	0	13	1	1	1	57	0
62	0	1	2	3	0	0	1	1	25	1	25	1	1	1	47	0
66	1	0	0	1	0	2	1	1	48	2	27	2	1	1	54	0
62	0	1	2	2	1	0	0	0	150	3	8	1	1	1	29	1
60	0	2	0	2	1	0	0	0	28	1	15	3	1	1	43	1
62	0	1	2	3	1	0	1	1	65	3	11	5	1	1	9	1
65	1	1	1	3	0	2	0	0	80	3	6	3	1	1	37	0
56	0	1	1	3	0	3	1	1	50	2	12	5	1	1	20	1
76	1	1	1	1	1	3	0	0	75	3	5	2	1	1	47	0
68	1	0	1	3	1	4	1	1	80	3	12	7	1	1	18	1
57	0	0	0	1	0	1	1	1	35	1	18	7	1	1	43	0
60	0	1	0	1	0	0	1	1	40	2	29	11	1	1	44	0
69	1	1	1	3	1	3	0	0	100	3	7	3	1	1	28	1
60	0	1	0	2	1	4	0	0	100	3	9	6	1	1	13	1
58	0	0	0	3	1	3	1	1	35	1	17	8	1	1	30	0
70	1	0	1	1	0	4	0	0	70	3	23	6	1	1	30	0
71	1	1	1	3	1	1	0	0	40	2	32	1	1	1	16	0
55	0	0	0	1	0	3	0	0	64	3	12	2	1	1	27	0
63	0	1	2	2	1	0	0	0	54	2	22	2	1	1	30	0
64	0	0	2	0	0	1	0	0	25	1	30	1	1	1	30	1
63	0	0	2	3	1	1	0	0	38	1	39	1	1	1	33	0
63	0	1	0	2	1	4	0	0	25	1	1	1	1	1	17	1
70	1	0	0	0	0	2	0	0	37	1	11	1	1	1	30	0
82	1	0	2	1	0	2	0	0	40	2	37	2	1	1	15	1
50	0	0	1	0	0	1	1	1	60	3	10	2	1	1	25	0
64	0	0	2	1	0	4	0	0	35	1	20	6	1	1	7	0
58	0	0	0	1	0	3	0	0	39	1	20	4	1	1	22	0
69	1	1	0	2	1	1	0	0	3	0	17	1	1	1	27	0
71	1	0	1	3	1	2	0	0	25	1	23	6	1	1	10	1
65	1	0	0	1	0	1	1	1	55	2	33	3	1	1	6	0
66	1	0	0	0	0	1	0	0	60	3	9	1	1	1	25	0
54	0	1	2	3	0	1	0	0	95	3	9	1	1	1	21	0
69	1	0	0	2	0	1	0	0	50	2	6	3	1	1	30	0
68	1	0	0	2	0	3	1	1	30	1	16	9	1	1	16	0
68	1	1	0	2	1	2	0	0	140	3	8	2	1	1	21	0
57	0	0	0	0	0	4	0	0	50	2	17	4	1	1	21	0
48	0	0	2	0	0	1	0	0	75	3	31	2	1	1	17	0
71	1	0	0	2	1	0	0	0	85	3	15	2	1	1	21	0
53	0	0	2	1	0	0	0	0	48	2	5	1	1	1	13	0
71	1	1	1	3	0	2	0	0	50	2	13	1	1	1	18	0
62	0	0	2	2	0	1	0	0	50	2	4	1	1	1	16	0
44	0	0	0	0	0	1	0	0	86	3	14	2	1	1	21	0
53	0	0	1	2	0	1	0	0	85	3	19	1	1	1	13	0
70	1	1	0	2	1	4	0	0	25	1	25	17	1	1	13	0
62	0	1	0	3	1	2	0	0	72	3	41	4	1	1	13	0
47	0	0	2	1	0	0	1	1	40	2	16	4	1	1	16	0
